# Supplementary material for: Whole-genome sequencing reveals new insights into age-related hearing loss: cumulative effects, pleiotropy and the role of selection
Source: Eur J Hum Genet. 2018 Apr 30;26(8):1167–79. doi: 10.1038/s41431-018-0126-2 (PMC6057993; doi:10.1038/s41431-018-0126-2)
Supplement: Supplementary file 1 — Supplementary_Table_1 [file 41431_2018_126_MOESM1_ESM.xlsx]

## Sheet: Sheet1
WGS	N	Origin	Age (Mean, SD)	Percentage Females
Discovery Cohort	378	North-East Italy	66, 13.4	57
Cases	78		69, 6.2	60
Controls	78		65, 6.1	63
Replication Cohort	424	Noth-West Italy	58, 18.2	59
Cases	28		73, 8.2	64
Controls	28		61, 7.5	78
ARHL Cases cohort	389	Italy	68, 9.1	41
Legend: WGS=Whole Genome Sequencing; N=numebr of samples; SD=standard deviation
