# Supplementary material for: Whole-genome sequencing reveals new insights into age-related hearing loss: cumulative effects, pleiotropy and the role of selection
Source: Eur J Hum Genet. 2018 Apr 30;26(8):1167–79. doi: 10.1038/s41431-018-0126-2 (PMC6057993; doi:10.1038/s41431-018-0126-2)
Supplement: Supplementary file 2 — Supplementary_Table_2 [file 41431_2018_126_MOESM2_ESM.xls]

## Sheet: Sheet1
GROUP A	GROUP B
PRKG1	ZEB1
ADK	KIAA1598
HPSE2	MICU1
ATRNL1	PPP3CB
CCNYL2	ACBD5
MALRD1	SPAG6
SVIL	CDH23
CACNB2	ANXA7
ADARB2	GRID1
SORCS1	NRG3
KIAA1217	KIF20B
MPP7	SLC39A12
FAM107B	MCU
CELF2	P4HA1
DIP2C	EXOC6
STAMBPL1	USP54
GPR158	ADAM12
TAF3	LRRC4C
JMJD1C	BDNF-AS
SORCS3	OPCML
ZNF33B	BDNF
FCHSD2	SWAP70
SYTL2	ARHGAP20
MMP26	PTPRJ
SHANK2	MICAL2
TTC17	GRIA4
GRIK4	NAV2
TENM4	SOX6
DLG2	NELL1
CADM1	LDLRAD3
LUZP2	TYR
LINC00301	CELF1
HBE1	GRM5
PC	FNBP4
FAM168A	ATM
CWF19L2	ANO3
DISC1FP1	AGBL2
FAT3	DCDC1
ANO2	SIK3
CACNA1C	DDX10
ETV6	TSSC2
TMEM117	AMOTL1
ANKS1B	KDM5A
EP400	TMEM132B
NELL2	PAWR
SLCO1B3	IQSEC3
FAM101A	PDE3A
C12orf42	FAM60A
IGF1	PPFIA2
ITPR2	SSH1
TMEM132C	ACSS3
MGAT4C	TSPAN9
PTPRQ	CCDC91
ADAMTS20	TMTC2
GRIN2B	DIP2B
MUC19	RIMKLB
SLCO1B7	FAR2
SUGT1P3	DENND5B
TPT1	B4GALNT3
USP12	FBXW8
ELF1	ERC1
VWA8	LRRK2
LMO7	INTS6
TPTE2P5	LRCH1
HS6ST3	ITGBL1
PCDH9	KIAA0226L
KLHL1	POMP
ENOX1	ATP8A2
GPC5	FGF14
TPT1-AS1	TMCO3
DLEU1	ATP11A
FAM155A	MYO16
GPC6	UBAC2
EML1	XPO4
TSHR	NALCN
SLC35F4	TBC1D4
RAD51B	RB1
PCNX	NALCN-AS1
HEATR5A	ESR2
ZFYVE26	RTN1
KCNK10	DIO2
STON2	SLC25A21
IL16	GNG2
GALK2	FUT8
SLC12A6	BTBD7
MAP2K5	NRXN3
CAPN3	NUMB
GCOM1	GALC
MYZAP	LRRC9
POLR2M	FOXN3
PLA2G4E	DAAM1
CHSY1	UNC79
OTUD7A	CEP128
AGBL1	DIO2-AS1
THSD4	DPH6
NRG4	STARD9
KLF13	TTBK2
CDH13	NR2F2
CDH3	CPEB1
CDH8	CASC4
WWOX	PWRN1
CNTNAP4	SEMA6D
ARHGAP17	NR2F2-AS1
CDYL2	NOX5
GRIN2A	UNC13C
SNX29	UBR1
RGS9	WDR72
EFCAB3	CTDSPL2
EFCAB13	FAM189A1
JUP	ARHGAP11B
VPS53	BANP
SDK2	LMF1
SCO1	WWP2
LDLRAD4	CBFA2T3
LINC00907	HSD17B2
MYOM1	IL34
MBP	MGRN1
DLGAP1	RBFOX1
CABLES1	C16orf62
L3MBTL4	ASIC2
ZNF236	SEPT9
EPB41L3	CA10
TMEM241	PRKCA
LINC00908	GAS7
MYO5B	MYO1D
LAMA3	CELF4
VRK3	CCDC102B
CEP89	PTPRM
ANKRD27	DCC
TDRD12	PSG8
ZNF544	RFX2
ZNF473	ARHGEF18
ACOT11	INSR
SYT14	DISC1
NFIA	PAPPA2
DDAH1	FGGY
RYR2	CHRM3
RGS7	RABGAP1L
EIF2B3	FCRL5
ARID4B	GNG4
NPHP4	FPGT
PCNXL2	FLG
FMN2	CACHD1
EDEM3	VAV3
NFASC	MAN1C1
CCBL2	ACBD6
GPR137B	EYA3
FAM129A	FPGT-TNNI3K
OSBPL9	GALNT2
DNAH14	NEGR1
KCNT2	ODF2L
AK5	EPS15
PKN2	PIGK
DAB1	INADL
RAB3B	IGSF21
USP24	CSMD2
POU2F1	GNG12-AS1
NRD1	GNG12
DNM3	SLC22A15
DPYD	TMCO4
UBE4B	FLG-AS1
PUM1	TNNI3K
SMYD3	PTPRA
C1orf21	ATRN
ZFYVE9	DTD1
HMCN1	CDH4
ZNF670	TASP1
ERO1LB	KCNE1
KIF1B	PCNT
USH2A	NRIP1
QSOX1	RCAN1
MACF1	MORC3
PTPRT	MYO18B
SLC24A3	ZNRF3
RAB22A	CLTCL1
DLGAP4	SCN1A
RUNX1	KCNH7
FAM207A	ERBB4
TIAM1	DYSF
MKL1	SNTG2
ATXN10	ANKRD44
TNRC6B	SMC6
C22orf34	KYNU
LIMS1	KCNE4
PDE1A	SLC8A1
ANTXR1	KCNS3
SPAG16	WDR75
LRPPRC	UBR3
ZNF804A	SCTR
NRXN1	DPP10
LHCGR	ATL2
OSBPL6	NCOA1
TSGA10	USP37
LRRTM4	CERS6
STON1	NIFK-AS1
NOL10	ARHGAP15
M1AP	CCDC88A
STON1-GTF2A1L	BIRC6
ARMC9	LRP1B
DIS3L2	CCNT2
CAMKMT	FEZ2
LBH	SLC8A1-AS1
UPP2	NIFK
UNC80	PTH2R
HDAC4	PDE11A
RAPH1	NCKAP5
MYO3B	DNAH7
NBAS	DNER
ANXA4	MGAT5
GTF2A1L	CRIM1
AAK1	ACYP2
CCDC148	CYP1B1-AS1
TANC1	SH3RF3
FAP	ATR
BAZ2B	PVRL3
IFIH1	RARB
SRBD1	ULK4
LINC00276	MITF
NCK2	EPHB1
RBMS1	FLNB
C2orf15	LMCD1
TEX41	FOXP1
THSD7B	MAATS1
LINC01090	CPNE4
XXYLT1	CHCHD6
IFT122	GRM7
ITGA9	MRPS22
ACAD9	CNTN6
FYTTD1	ITPR1
CNTN4	FBLN2
VEPH1	NEK11
ADAMTS9	CACNA2D3
TBC1D5	CADM2
MYLK	ZNF385D
ARHGEF26	FGF12
NEK10	LSAMP
SOX2	PTPRG
SCHIP1	PLD1
CHL1	KRBOX1
IQCG	PIK3CA
ACAP2	CLSTN2
KIAA0226	EIF2B5
SOX2-OT	LMCD1-AS1
SYNPR	GRM7-AS3
IQCJ	ABLIM2
ANKRD28	GLRB
SUMF1	COL25A1
PLXND1	RAB28
FXR1	DKK2
PRICKLE2	TRMT44
TGM4	INPP4B
RSRC1	STX18
KIAA1257	LRBA
MAGI1	CCSER1
IQCJ-SCHIP1	SH3D19
TRIM71	PPP3CA
YEATS2	UBE2D3
KALRN	C4orf22
TPRG1	ARFIP1
LINC00971	CENPE
NAALADL2	GABRG1
ATP13A4	BMP2K
LRCH3	FAM160A1
RAP1GDS1	DCLK2
MARCH1	SPATA5
FSTL5	MANBA
NAAA	TMPRSS11F
KCNIP4	UBA6-AS1
FAM184B	BANK1
EMCN	UBA6
FRAS1	COX7B2
GRID2	GALNTL6
BMPR1B	STPG2
JAKMIP1	HAVCR2
ARHGAP24	PDE4D
SORCS2	CDH18
RUFY3	COMMD10
STK32B	PAM
LINC01060	PRELID2
RASGEF1B	MCTP1
NREP	CWC27
MEF2C	DTWD2
HSD17B4	SGCD
TENM2	RAI14
HTR4	CTNND2
MEF2C-AS1	MCC
MAST4	PPIP5K2
CDH9	NADK2
SSBP2	ADAMTS19
ANKRD55	SH3PXD2B
AHRR	SLCO6A1
BASP1	BTBD9
ARSB	PDSS2
WDR70	EYS
EPB41L4A	KIF13A
HCN1	BLOC1S5
SERINC5	BTNL2
CAMK4	TXNDC5
CDC42SE2	LAMA2
PDCD6	FAM120B
LINC00461	HLA-DQB1
RANBP17	FILIP1
CHSY3	EEF1E1
BACH2	OR11A1
DST	FAM184A
EYA4	GRIK2
RPS10	MYO6
HLA-DPB2	PKHD1
RIMS1	ZFAND3
PHACTR2	BLOC1S5-TXNDC5
T	EEF1E1-BLOC1S5
UTRN	HCG23
RNF144B	PHACTR1
NUDT3	HCP5
CAGE1	SLC35F1
RPS10-NUDT3	FBXL13
B3GAT2	AMZ1
COL21A1	VOPP1
MLIP	POT1
PARK2	TPK1
PDE10A	TYW1B
FARS2	NPSR1-AS1
PRKAR1B	PPP1R9A
SLC25A13	AUTS2
SSPO	PPP1R3A
TRIM24	GNA12
ZNF277	GLCCI1
FOXP2	RAPGEF5
PDE1C	ZPBP
MPP6	EPDR1
SDK1	CPVL
STEAP2	MAD1L1
CREB3L2	GPR141
ZNF716	MAGI2
NXPH1	RPA3
TPST1	SP4
SRPK2	TWIST1
RUNDC3B	WBSCR17
IMMP2L	VPS41
COL28A1	DGKB
PLXNA4	SEMA3A
BBS9	HECW1
TP53TG1	VWC2
DGKI	EXOC4
JAZF1	DENND2A
STEAP2-AS1	NPSR1
MTMR7	NRG1
PABPC1	TRPS1
VPS13B	ASAP1
SNTG1	RIMS2
NCALD	DPYSL2
FER1L6-AS1	DPYS
OXR1	ZFHX4
COLEC10	RAB2A
SGCZ	ERICH1
TNKS	TSNARE1
STK3	SPIDR
MMP16	ZFHX4-AS1
MTUS1	BLK
DLGAP2	OC90
LINC00535	ERICH1-AS1
WNK2	CSMD1
VPS13A	MAPKAP1
FREM1	PTPRD
RFX3	C9orf84
ASTN2	CDKN2B
C9orf3	ADAMTSL1
VAV2	CDKN2B-AS1
DENND1A	GABBR2
SLC24A2	HIATL2
CACNA1B	SPIN1
BNC2
ROR2
NTRK2
FOCAD
