# Supplementary material for: Whole-genome sequencing reveals new insights into age-related hearing loss: cumulative effects, pleiotropy and the role of selection
Source: Eur J Hum Genet. 2018 Apr 30;26(8):1167–79. doi: 10.1038/s41431-018-0126-2 (PMC6057993; doi:10.1038/s41431-018-0126-2)
Supplement: Supplementary file 3 — Supplementary_Table_3 [file 41431_2018_126_MOESM3_ESM.xls]

## Sheet: Sheet1
CASES			CONTROLS
category	significant_enrichment	gene	category	significant_enrichment	gene
molecular_function	nucleotide_kinase_activity	DLG2	pathway	Heterotrimeric_G-protein_signaling_pathway-Gq_alpha_and_Go_alpha_mediated_pathway	GNG12
molecular_function	nucleotide_kinase_activity	MAGI1	pathway	Heterotrimeric_G-protein_signaling_pathway-Gq_alpha_and_Go_alpha_mediated_pathway	CHRM3
molecular_function	nucleotide_kinase_activity	ADK	pathway	Heterotrimeric_G-protein_signaling_pathway-Gq_alpha_and_Go_alpha_mediated_pathway	CLTCL1
molecular_function	nucleotide_kinase_activity	MPP6	pathway	Heterotrimeric_G-protein_signaling_pathway-Gq_alpha_and_Go_alpha_mediated_pathway	GNG2PRKCA
molecular_function	nucleotide_kinase_activity	MPP7	pathway	Heterotrimeric_G-protein_signaling_pathway-Gq_alpha_and_Go_alpha_mediated_pathway	GNG4
molecular_function	nucleotide_kinase_activity	AK5	pathway	Heterotrimeric_G-protein_signaling_pathway-Gq_alpha_and_Go_alpha_mediated_pathway	ITPR1
biological_process	sensory_perception_of_sound	PCDH9	pathway	Heterotrimeric_G-protein_signaling_pathway-Gq_alpha_and_Go_alpha_mediated_pathway	GRM7
biological_process	sensory_perception_of_sound	CDH3	pathway	Heterotrimeric_G-protein_signaling_pathway-Gq_alpha_and_Go_alpha_mediated_pathway	GRM5
biological_process	sensory_perception_of_sound	CDH9	molecular_function	motor_activity	CCDC102B
biological_process	sensory_perception_of_sound	MYO5B	molecular_function	motor_activity	DNAH7
biological_process	sensory_perception_of_sound	MYO3B	molecular_function	motor_activity	KIF13A
biological_process	sensory_perception_of_sound	CDH8	molecular_function	motor_activity	STARD9
biological_process	sensory_perception_of_sound	CDH13	molecular_function	motor_activity	KIF20B
biological_process	system_process	HBE1	molecular_function	motor_activity	MYO16
biological_process	system_process	ADARB2	molecular_function	motor_activity	CENPE
biological_process	system_process	MYLK	molecular_function	motor_activity	MYO18B
biological_process	system_process	PCDH9	molecular_function	motor_activity	MYO1D
biological_process	system_process	SDK1	molecular_function	motor_activity	MYO6
biological_process	system_process	NRXN1	molecular_function	hydrolase_activity	UBAC2
biological_process	system_process	NCALD	molecular_function	hydrolase_activity	CSMD1
biological_process	system_process	CDH3	molecular_function	hydrolase_activity	CCDC102B
biological_process	system_process	ATRNL1	molecular_function	hydrolase_activity	ACYP2
biological_process	system_process	DLG2	molecular_function	hydrolase_activity	KYNU
biological_process	system_process	IL16	molecular_function	hydrolase_activity	DPYSL2
biological_process	system_process	COLEC10	molecular_function	hydrolase_activity	ATL2
biological_process	system_process	COL21A1	molecular_function	hydrolase_activity	PTPRG
biological_process	system_process	MAGI1	molecular_function	hydrolase_activity	OC90
biological_process	system_process	DLGAP1	molecular_function	hydrolase_activity	SEPT9
biological_process	system_process	LMO7	molecular_function	hydrolase_activity	TMPRSS11F
biological_process	system_process	CDH9	molecular_function	hydrolase_activity	DNAH7
biological_process	system_process	TIAM1	molecular_function	hydrolase_activity	KIF13A
biological_process	system_process	WNK2	molecular_function	hydrolase_activity	STARD9
biological_process	system_process	DLGAP4	molecular_function	hydrolase_activity	GNG12
biological_process	system_process	BACH2	molecular_function	hydrolase_activity	GNA12
biological_process	system_process	BASP1	molecular_function	hydrolase_activity	TRPS1
biological_process	system_process	MYO5B	molecular_function	hydrolase_activity	RABGAP1L
biological_process	system_process	USH2A	molecular_function	hydrolase_activity	PPP1R3A
biological_process	system_process	CELF2	molecular_function	hydrolase_activity	NRXN3
biological_process	system_process	PHACTR2	molecular_function	hydrolase_activity	PDE11A
biological_process	system_process	CREB3L2	molecular_function	hydrolase_activity	IGSF21
biological_process	system_process	SDK2	molecular_function	hydrolase_activity	PPP3CA
biological_process	system_process	TMEM241	molecular_function	hydrolase_activity	PTPRA
biological_process	system_process	MYO3B	molecular_function	hydrolase_activity	TASP1
biological_process	system_process	ITPR2	molecular_function	hydrolase_activity	DPYS
biological_process	system_process	KCNIP4	molecular_function	hydrolase_activity	WDR75
biological_process	system_process	NFASC	molecular_function	hydrolase_activity	PTPRJ
biological_process	system_process	CNTNAP4	molecular_function	hydrolase_activity	GNG2
biological_process	system_process	PDE1A	molecular_function	hydrolase_activity	PCNT
biological_process	system_process	CHL1	molecular_function	hydrolase_activity	KIF20B
biological_process	system_process	CNTN4	molecular_function	hydrolase_activity	CSMD2
biological_process	system_process	FAP	molecular_function	hydrolase_activity	GNG4
biological_process	system_process	PDE10A	molecular_function	hydrolase_activity	PTPRD
biological_process	system_process	RIMS1	molecular_function	hydrolase_activity	PAPPA2
biological_process	system_process	KALRN	molecular_function	hydrolase_activity	MYO16
biological_process	system_process	CDH8	molecular_function	hydrolase_activity	PPP3CB
biological_process	system_process	CACNB2	molecular_function	hydrolase_activity	ATP11A
biological_process	system_process	SLC24A3	molecular_function	hydrolase_activity	PHACTR1
biological_process	system_process	LAMA3	molecular_function	hydrolase_activity	MANBA
biological_process	system_process	VAV2	molecular_function	hydrolase_activity	PDE4D
biological_process	system_process	PRKG1	molecular_function	hydrolase_activity	ADAMTS19
biological_process	system_process	DLGAP2	molecular_function	hydrolase_activity	WDR72
biological_process	system_process	PTPRQ	molecular_function	hydrolase_activity	AGBL2
biological_process	system_process	BNC2	molecular_function	hydrolase_activity	ZNF385D
biological_process	system_process	SGCZ	molecular_function	hydrolase_activity	TBC1D4
biological_process	system_process	PDE1C	molecular_function	hydrolase_activity	ATP8A2
biological_process	system_process	SCHIP1	molecular_function	hydrolase_activity	CENPE
biological_process	system_process	RYR2	molecular_function	hydrolase_activity	MYO18B
biological_process	system_process	CDH13	molecular_function	hydrolase_activity	PDE3A
biological_process	single_multicellular_organism_process	HBE1	molecular_function	hydrolase_activity	MYO1D
biological_process	single_multicellular_organism_process	ADARB2	molecular_function	hydrolase_activity	DTD1
biological_process	single_multicellular_organism_process	MYLK	molecular_function	hydrolase_activity	BTBD9
biological_process	single_multicellular_organism_process	PCDH9	molecular_function	hydrolase_activity	MYO6
biological_process	single_multicellular_organism_process	SDK1	molecular_function	hydrolase_activity	ADAMTSL1
biological_process	single_multicellular_organism_process	RUNX1	molecular_function	hydrolase_activity	CNTN6
biological_process	single_multicellular_organism_process	NRXN1	molecular_function	hydrolase_activity	DPP10
biological_process	single_multicellular_organism_process	NCALD	molecular_function	hydrolase_activity	PTPRM
biological_process	single_multicellular_organism_process	TSHR	molecular_function	hydrolase_activity	DCC
biological_process	single_multicellular_organism_process	CDH3	molecular_function	hydrolase_activity	CEP128
biological_process	single_multicellular_organism_process	ATRNL1	molecular_function	hydrolase_activity	CPVL
biological_process	single_multicellular_organism_process	DLG2	molecular_function	hydrolase_activity	ATL2
biological_process	single_multicellular_organism_process	IL16	molecular_function	catalytic_activity	UBAC2
biological_process	single_multicellular_organism_process	NRG4	molecular_function	catalytic_activity	CSMD1
biological_process	single_multicellular_organism_process	COLEC10	molecular_function	catalytic_activity	MAGI2
biological_process	single_multicellular_organism_process	COL21A1	molecular_function	catalytic_activity	CCDC102B
biological_process	single_multicellular_organism_process	MAGI1	molecular_function	catalytic_activity	ACYP2
biological_process	single_multicellular_organism_process	DLGAP1	molecular_function	catalytic_activity	P4HA1
biological_process	single_multicellular_organism_process	LMO7	molecular_function	catalytic_activity	KYNU
biological_process	single_multicellular_organism_process	CDH9	molecular_function	catalytic_activity	DPYSL2
biological_process	single_multicellular_organism_process	TIAM1	molecular_function	catalytic_activity	NOX5
biological_process	single_multicellular_organism_process	WNK2	molecular_function	catalytic_activity	ATL2
biological_process	single_multicellular_organism_process	DLGAP4	molecular_function	catalytic_activity	WWP2
biological_process	single_multicellular_organism_process	BACH2	molecular_function	catalytic_activity	RIMS2
biological_process	single_multicellular_organism_process	BASP1	molecular_function	catalytic_activity	PTPRG
biological_process	single_multicellular_organism_process	MYO5B	molecular_function	catalytic_activity	OC90
biological_process	single_multicellular_organism_process	USH2A	molecular_function	catalytic_activity	SEPT9
biological_process	single_multicellular_organism_process	CELF2	molecular_function	catalytic_activity	PDSS2
biological_process	single_multicellular_organism_process	PHACTR2	molecular_function	catalytic_activity	TMPRSS11F
biological_process	single_multicellular_organism_process	CREB3L2	molecular_function	catalytic_activity	DNAH7
biological_process	single_multicellular_organism_process	SDK2	molecular_function	catalytic_activity	KIF13A
biological_process	single_multicellular_organism_process	TMEM241	molecular_function	catalytic_activity	STARD9
biological_process	single_multicellular_organism_process	PRICKLE2	molecular_function	catalytic_activity	PIK3CA
biological_process	single_multicellular_organism_process	MYO3B	molecular_function	catalytic_activity	GNG12
biological_process	single_multicellular_organism_process	ITPR2	molecular_function	catalytic_activity	LRRK2
biological_process	single_multicellular_organism_process	KCNIP4	molecular_function	catalytic_activity	GNA12
biological_process	single_multicellular_organism_process	NFASC	molecular_function	catalytic_activity	RABGAP1L
biological_process	single_multicellular_organism_process	CNTNAP4	molecular_function	catalytic_activity	TRPS1
biological_process	single_multicellular_organism_process	PDE1A	molecular_function	catalytic_activity	PPP1R3A
biological_process	single_multicellular_organism_process	TENM2	molecular_function	catalytic_activity	TYW1B
biological_process	single_multicellular_organism_process	CHL1	molecular_function	catalytic_activity	NRXN3
biological_process	single_multicellular_organism_process	CNTN4	molecular_function	catalytic_activity	TNNI3K
biological_process	single_multicellular_organism_process	FAP	molecular_function	catalytic_activity	ERC1
biological_process	single_multicellular_organism_process	PDE10A	molecular_function	catalytic_activity	CA10
biological_process	single_multicellular_organism_process	RIMS1	molecular_function	catalytic_activity	CHRM3
biological_process	single_multicellular_organism_process	KALRN	molecular_function	catalytic_activity	PDE11A
biological_process	single_multicellular_organism_process	CDH8	molecular_function	catalytic_activity	IGSF21
biological_process	single_multicellular_organism_process	CACNB2	molecular_function	catalytic_activity	PIGK
biological_process	single_multicellular_organism_process	SLC24A3	molecular_function	catalytic_activity	SIK3
biological_process	single_multicellular_organism_process	LAMA3	molecular_function	catalytic_activity	INTS6
biological_process	single_multicellular_organism_process	VAV2	molecular_function	catalytic_activity	PPP3CA
biological_process	single_multicellular_organism_process	PRKG1	molecular_function	catalytic_activity	PTPRA
biological_process	single_multicellular_organism_process	DLGAP2	molecular_function	catalytic_activity	ATM
biological_process	single_multicellular_organism_process	PTPRQ	molecular_function	catalytic_activity	ARFIP1
biological_process	single_multicellular_organism_process	BNC2	molecular_function	catalytic_activity	CCDC88A
biological_process	single_multicellular_organism_process	SGCZ	molecular_function	catalytic_activity	B4GALNT3
biological_process	single_multicellular_organism_process	PDE1C	molecular_function	catalytic_activity	TASP1
biological_process	single_multicellular_organism_process	SCHIP1	molecular_function	catalytic_activity	EIF2B5
biological_process	single_multicellular_organism_process	LHCGR	molecular_function	catalytic_activity	TTBK2
biological_process	single_multicellular_organism_process	RYR2	molecular_function	catalytic_activity	DPYS
biological_process	single_multicellular_organism_process	CDH13	molecular_function	catalytic_activity	WDR75
biological_process	single_multicellular_organism_process	TENM4	molecular_function	catalytic_activity	PTPRJ
biological_process	multicellular_organismal_process	HBE1	molecular_function	catalytic_activity	MGRN1
biological_process	multicellular_organismal_process	ADARB2	molecular_function	catalytic_activity	EEF1E1
biological_process	multicellular_organismal_process	MYLK	molecular_function	catalytic_activity	GNG2
biological_process	multicellular_organismal_process	PCDH9	molecular_function	catalytic_activity	DGKB
biological_process	multicellular_organismal_process	SDK1	molecular_function	catalytic_activity	ARHGAP15
biological_process	multicellular_organismal_process	RUNX1	molecular_function	catalytic_activity	HECW1
biological_process	multicellular_organismal_process	NRXN1	molecular_function	catalytic_activity	PCNT
biological_process	multicellular_organismal_process	NCALD	molecular_function	catalytic_activity	CWC27
biological_process	multicellular_organismal_process	TSHR	molecular_function	catalytic_activity	PRKCA
biological_process	multicellular_organismal_process	CDH3	molecular_function	catalytic_activity	GALNT2
biological_process	multicellular_organismal_process	ATRNL1	molecular_function	catalytic_activity	KIF20B
biological_process	multicellular_organismal_process	DLG2	molecular_function	catalytic_activity	UBA6
biological_process	multicellular_organismal_process	IL16	molecular_function	catalytic_activity	BMP2K
biological_process	multicellular_organismal_process	NRG4	molecular_function	catalytic_activity	ASAP1
biological_process	multicellular_organismal_process	COLEC10	molecular_function	catalytic_activity	CSMD2
biological_process	multicellular_organismal_process	COL21A1	molecular_function	catalytic_activity	GNG4
biological_process	multicellular_organismal_process	MAGI1	molecular_function	catalytic_activity	PTPRD
biological_process	multicellular_organismal_process	DLGAP1	molecular_function	catalytic_activity	EPS15
biological_process	multicellular_organismal_process	LMO7	molecular_function	catalytic_activity	WBSCR17
biological_process	multicellular_organismal_process	CDH9	molecular_function	catalytic_activity	UBE2D3
biological_process	multicellular_organismal_process	TIAM1	molecular_function	catalytic_activity	ACBD5
biological_process	multicellular_organismal_process	WNK2	molecular_function	catalytic_activity	ATR
biological_process	multicellular_organismal_process	DLGAP4	molecular_function	catalytic_activity	BLK
biological_process	multicellular_organismal_process	BACH2	molecular_function	catalytic_activity	PAPPA2
biological_process	multicellular_organismal_process	BASP1	molecular_function	catalytic_activity	FGGY
biological_process	multicellular_organismal_process	MYO5B	molecular_function	catalytic_activity	MYO16
biological_process	multicellular_organismal_process	USH2A	molecular_function	catalytic_activity	PPP3CB
biological_process	multicellular_organismal_process	CELF2	molecular_function	catalytic_activity	DCLK2
biological_process	multicellular_organismal_process	PHACTR2	molecular_function	catalytic_activity	GRM7
biological_process	multicellular_organismal_process	CREB3L2	molecular_function	catalytic_activity	ATP11A
biological_process	multicellular_organismal_process	SDK2	molecular_function	catalytic_activity	USP54
biological_process	multicellular_organismal_process	TMEM241	molecular_function	catalytic_activity	HSD17B2
biological_process	multicellular_organismal_process	PRICKLE2	molecular_function	catalytic_activity	PHACTR1
biological_process	multicellular_organismal_process	MYO3B	molecular_function	catalytic_activity	VAV3
biological_process	multicellular_organismal_process	ITPR2	molecular_function	catalytic_activity	MANBA
biological_process	multicellular_organismal_process	KCNIP4	molecular_function	catalytic_activity	PDE4D
biological_process	multicellular_organismal_process	NFASC	molecular_function	catalytic_activity	TMTC2
biological_process	multicellular_organismal_process	CNTNAP4	molecular_function	catalytic_activity	RAPGEF5
biological_process	multicellular_organismal_process	PDE1A	molecular_function	catalytic_activity	CERS6
biological_process	multicellular_organismal_process	TENM2	molecular_function	catalytic_activity	GALNTL6
biological_process	multicellular_organismal_process	CHL1	molecular_function	catalytic_activity	ADAMTS19
biological_process	multicellular_organismal_process	CNTN4	molecular_function	catalytic_activity	ACSS3
biological_process	multicellular_organismal_process	FAP	molecular_function	catalytic_activity	ARHGEF18
biological_process	multicellular_organismal_process	PDE10A	molecular_function	catalytic_activity	GRM5
biological_process	multicellular_organismal_process	RIMS1	molecular_function	catalytic_activity	WDR72
biological_process	multicellular_organismal_process	KALRN	molecular_function	catalytic_activity	AGBL2
biological_process	multicellular_organismal_process	CDH8	molecular_function	catalytic_activity	ZNF385D
biological_process	multicellular_organismal_process	CACNB2	molecular_function	catalytic_activity	TBC1D4
biological_process	multicellular_organismal_process	SLC24A3	molecular_function	catalytic_activity	ATP8A2
biological_process	multicellular_organismal_process	LAMA3	molecular_function	catalytic_activity	CENPE
biological_process	multicellular_organismal_process	VAV2	molecular_function	catalytic_activity	MGAT5
biological_process	multicellular_organismal_process	PRKG1	molecular_function	catalytic_activity	NEK11
biological_process	multicellular_organismal_process	DLGAP2	molecular_function	catalytic_activity	MYO18B
biological_process	multicellular_organismal_process	PTPRQ	molecular_function	catalytic_activity	DDX10
biological_process	multicellular_organismal_process	BNC2	molecular_function	catalytic_activity	TXNDC5
biological_process	multicellular_organismal_process	SGCZ	molecular_function	catalytic_activity	BIRC6
biological_process	multicellular_organismal_process	PDE1C	molecular_function	catalytic_activity	PDE3A
biological_process	multicellular_organismal_process	SCHIP1	molecular_function	catalytic_activity	CCNT2
biological_process	multicellular_organismal_process	LHCGR	molecular_function	catalytic_activity	ARHGAP20
biological_process	multicellular_organismal_process	RYR2	molecular_function	catalytic_activity	MYO1D
biological_process	multicellular_organismal_process	CDH13	molecular_function	catalytic_activity	BTBD9
biological_process	multicellular_organismal_process	TENM4	molecular_function	catalytic_activity	DTD1
biological_process	visual_perception	PCDH9	molecular_function	catalytic_activity	MYO6
biological_process	visual_perception	NRXN1	molecular_function	catalytic_activity	ADAMTSL1
biological_process	visual_perception	NCALD	molecular_function	catalytic_activity	CNTN6
biological_process	visual_perception	CDH3	molecular_function	catalytic_activity	EEF1E1-BLOC1S5
biological_process	visual_perception	IL16	molecular_function	catalytic_activity	DPP10
biological_process	visual_perception	CDH9	molecular_function	catalytic_activity	PTPRM
biological_process	visual_perception	KCNIP4	molecular_function	catalytic_activity	DCC
biological_process	visual_perception	CNTNAP4	molecular_function	catalytic_activity	CEP128
biological_process	visual_perception	PDE1A	molecular_function	catalytic_activity	CPVL
biological_process	visual_perception	PDE10A	molecular_function	catalytic_activity	ATL2
biological_process	visual_perception	RIMS1	biological_process	sensory_perception_of_sound	CCDC102B
biological_process	visual_perception	CDH8	biological_process	sensory_perception_of_sound	OC90
biological_process	visual_perception	SLC24A3	biological_process	sensory_perception_of_sound	MYO16
biological_process	visual_perception	BNC2	biological_process	sensory_perception_of_sound	CDH18
biological_process	visual_perception	PDE1C	biological_process	sensory_perception_of_sound	CDH23
biological_process	visual_perception	CDH13	biological_process	sensory_perception_of_sound	CDH4
biological_process	neurologica_system_process	ADARB2	biological_process	sensory_perception_of_sound	MYO18B
biological_process	neurologica_system_process	MYLK	biological_process	sensory_perception_of_sound	MYO1D
biological_process	neurologica_system_process	SDK1	biological_process	system_process	MAGI2
biological_process	neurologica_system_process	NRXN1	biological_process	system_process	CCDC102B
biological_process	neurologica_system_process	NCALD	biological_process	system_process	RIMS2
biological_process	neurologica_system_process	ATRNL1	biological_process	system_process	OC90
biological_process	neurologica_system_process	DLG2	biological_process	system_process	ASIC2
biological_process	neurologica_system_process	IL16	biological_process	system_process	TMPRSS11F
biological_process	neurologica_system_process	MAGI1	biological_process	system_process	ATRN
biological_process	neurologica_system_process	DLGAP1	biological_process	system_process	LAMA2
biological_process	neurologica_system_process	TIAM1	biological_process	system_process	SEMA3A
biological_process	neurologica_system_process	DLGAP4	biological_process	system_process	NRXN3
biological_process	neurologica_system_process	BACH2	biological_process	system_process	CHRM3
biological_process	neurologica_system_process	BASP1	biological_process	system_process	CELF4
biological_process	neurologica_system_process	MYO5B	biological_process	system_process	GLRB
biological_process	neurologica_system_process	USH2A	biological_process	system_process	IGSF21
biological_process	neurologica_system_process	CELF2	biological_process	system_process	LRRC9
biological_process	neurologica_system_process	PHACTR2	biological_process	system_process	SCN1A
biological_process	neurologica_system_process	CREB3L2	biological_process	system_process	SGCD
biological_process	neurologica_system_process	SDK2	biological_process	system_process	CLTCL1
biological_process	neurologica_system_process	MYO3B	biological_process	system_process	PTH2R
biological_process	neurologica_system_process	ITPR2	biological_process	system_process	FEZ2
biological_process	neurologica_system_process	KCNIP4	biological_process	system_process	EPS15
biological_process	neurologica_system_process	NFASC	biological_process	system_process	COL25A1
biological_process	neurologica_system_process	CNTNAP4	biological_process	system_process	ITPR1
biological_process	neurologica_system_process	PDE1A	biological_process	system_process	MYO16
biological_process	neurologica_system_process	CHL1	biological_process	system_process	CDH18
biological_process	neurologica_system_process	CNTN4	biological_process	system_process	GRM7
biological_process	neurologica_system_process	FAP	biological_process	system_process	HSD17B2
biological_process	neurologica_system_process	PDE10A	biological_process	system_process	PHACTR1
biological_process	neurologica_system_process	RIMS1	biological_process	system_process	VAV3
biological_process	neurologica_system_process	KALRN	biological_process	system_process	CDH23
biological_process	neurologica_system_process	CACNB2	biological_process	system_process	OR11A1
biological_process	neurologica_system_process	SLC24A3	biological_process	system_process	GRM5
biological_process	neurologica_system_process	LAMA3	biological_process	system_process	CDH4
biological_process	neurologica_system_process	VAV2	biological_process	system_process	MYO18B
biological_process	neurologica_system_process	PRKG1	biological_process	system_process	PDE3A
biological_process	neurologica_system_process	DLGAP2	biological_process	system_process	MYO1D
biological_process	neurologica_system_process	PTPRQ	biological_process	system_process	CELF1
biological_process	neurologica_system_process	BNC2	biological_process	system_process	CNTN6
biological_process	neurologica_system_process	PDE1C	biological_process	system_process	DPP10
biological_process	neurologica_system_process	SCHIP1	biological_process	system_process	DCC
biological_process	neurologica_system_process	RYR2	biological_process	system_process	SCTR
biological_process	nervous_system_development	PCDH9	biological_process	cellular_component_movement	PKHD1
biological_process	nervous_system_development	SDK1	biological_process	cellular_component_movement	CCDC102B
biological_process	nervous_system_development	RUNX1	biological_process	cellular_component_movement	DNAH7
biological_process	nervous_system_development	NRXN1	biological_process	cellular_component_movement	KIF13A
biological_process	nervous_system_development	CDH3	biological_process	cellular_component_movement	STARD9
biological_process	nervous_system_development	ATRNL1	biological_process	cellular_component_movement	KIAA1598
biological_process	nervous_system_development	IL16	biological_process	cellular_component_movement	DAAM1
biological_process	nervous_system_development	PABPC1	biological_process	cellular_component_movement	ARFIP1
biological_process	nervous_system_development	CDH9	biological_process	cellular_component_movement	SPAG6
biological_process	nervous_system_development	NTRK2	biological_process	cellular_component_movement	ABLIM2
biological_process	nervous_system_development	BASP1	biological_process	cellular_component_movement	KIF20B
biological_process	nervous_system_development	CELF2	biological_process	cellular_component_movement	NELL1
biological_process	nervous_system_development	PCNXL2	biological_process	cellular_component_movement	ITPR1
biological_process	nervous_system_development	PLXNA4	biological_process	cellular_component_movement	FBLN2
biological_process	nervous_system_development	CREB3L2	biological_process	cellular_component_movement	MYO16
biological_process	nervous_system_development	SDK2	biological_process	cellular_component_movement	FLNB
biological_process	nervous_system_development	CNTNAP4	biological_process	cellular_component_movement	EYS
biological_process	nervous_system_development	RBMS1	biological_process	cellular_component_movement	FNBP4
biological_process	nervous_system_development	TENM2	biological_process	cellular_component_movement	CENPE
biological_process	nervous_system_development	CNTN4	biological_process	cellular_component_movement	MYO18B
biological_process	nervous_system_development	CDH8	biological_process	cellular_component_movement	LMCD1
biological_process	nervous_system_development	PLXND1	biological_process	cellular_component_movement	MYO1D
biological_process	nervous_system_development	LAMA3	biological_process	cellular_component_movement	MYO6
biological_process	nervous_system_development	NELL2	biological_process	cellular_process	NUMB
biological_process	nervous_system_development	T	biological_process	cellular_process	PKHD1
biological_process	nervous_system_development	PTPRQ	biological_process	cellular_process	CSMD1
biological_process	nervous_system_development	BNC2	biological_process	cellular_process	MAGI2
biological_process	nervous_system_development	ROR2	biological_process	cellular_process	POT1
biological_process	nervous_system_development	CDH13	biological_process	cellular_process	CACNA2D3
biological_process	nervous_system_development	FAT3	biological_process	cellular_process	CCDC102B
biological_process	nervous_system_development	PCNX	biological_process	cellular_process	NR2F2
biological_process	nervous_system_development	TENM4	biological_process	cellular_process	HAVCR2
biological_process	system_development	PCDH9	biological_process	cellular_process	ATL2
biological_process	system_development	SDK1	biological_process	cellular_process	WWP2
biological_process	system_development	BMPR1B	biological_process	cellular_process	TSPAN9
biological_process	system_development	RUNX1	biological_process	cellular_process	MICAL2
biological_process	system_development	NRXN1	biological_process	cellular_process	RIMS2
biological_process	system_development	TSHR	biological_process	cellular_process	KCNS3
biological_process	system_development	CDH3	biological_process	cellular_process	RARB
biological_process	system_development	ATRNL1	biological_process	cellular_process	OC90
biological_process	system_development	DLG2	biological_process	cellular_process	SEPT9
biological_process	system_development	IL16	biological_process	cellular_process	DNAH7
biological_process	system_development	LRRTM4	biological_process	cellular_process	KIF13A
biological_process	system_development	NRG4	biological_process	cellular_process	STARD9
biological_process	system_development	PABPC1	biological_process	cellular_process	PIK3CA
biological_process	system_development	CDH9	biological_process	cellular_process	SSH1
biological_process	system_development	NTRK2	biological_process	cellular_process	ATRN
biological_process	system_development	DDAH1	biological_process	cellular_process	GNG12
biological_process	system_development	BASP1	biological_process	cellular_process	GPR141
biological_process	system_development	MYO5B	biological_process	cellular_process	DENND5B
biological_process	system_development	CELF2	biological_process	cellular_process	LRRK2
biological_process	system_development	PCNXL2	biological_process	cellular_process	GNA12
biological_process	system_development	PLXNA4	biological_process	cellular_process	LAMA2
biological_process	system_development	CREB3L2	biological_process	cellular_process	SEMA3A
biological_process	system_development	COL28A1	biological_process	cellular_process	RABGAP1L
biological_process	system_development	SDK2	biological_process	cellular_process	KIAA1598
biological_process	system_development	MYO3B	biological_process	cellular_process	NRXN3
biological_process	system_development	CNTNAP4	biological_process	cellular_process	RFX2
biological_process	system_development	RBMS1	biological_process	cellular_process	TNNI3K
biological_process	system_development	TENM2	biological_process	cellular_process	ITGBL1
biological_process	system_development	CNTN4	biological_process	cellular_process	NCOA1
biological_process	system_development	MKL1	biological_process	cellular_process	CHRM3
biological_process	system_development	CDH8	biological_process	cellular_process	GLRB
biological_process	system_development	PLXND1	biological_process	cellular_process	PDE11A
biological_process	system_development	CACNB2	biological_process	cellular_process	IGSF21
biological_process	system_development	LAMA3	biological_process	cellular_process	RB1
biological_process	system_development	NELL2	biological_process	cellular_process	SIK3
biological_process	system_development	T	biological_process	cellular_process	INADL
biological_process	system_development	PTPRQ	biological_process	cellular_process	DAAM1
biological_process	system_development	BNC2	biological_process	cellular_process	PPP3CA
biological_process	system_development	SGCZ	biological_process	cellular_process	PTPRA
biological_process	system_development	HMCN1	biological_process	cellular_process	ATM
biological_process	system_development	ROR2	biological_process	cellular_process	ARFIP1
biological_process	system_development	MEF2C	biological_process	cellular_process	LRRC9
biological_process	system_development	CDH13	biological_process	cellular_process	CCDC88A
biological_process	system_development	FAT3	biological_process	cellular_process	IQSEC3
biological_process	system_development	PCNX	biological_process	cellular_process	SCN1A
biological_process	system_development	TENM4	biological_process	cellular_process	SPAG6
biological_process	developmental_process	ADARB2	biological_process	cellular_process	SGCD
biological_process	developmental_process	THSD7B	biological_process	cellular_process	SP4
biological_process	developmental_process	MYLK	biological_process	cellular_process	CLTCL1
biological_process	developmental_process	PCDH9	biological_process	cellular_process	TTBK2
biological_process	developmental_process	SDK1	biological_process	cellular_process	PTPRJ
biological_process	developmental_process	BMPR1B	biological_process	cellular_process	EEF1E1
biological_process	developmental_process	RUNX1	biological_process	cellular_process	CADM2
biological_process	developmental_process	NRXN1	biological_process	cellular_process	GNG2
biological_process	developmental_process	TSHR	biological_process	cellular_process	ABLIM2
biological_process	developmental_process	CDH3	biological_process	cellular_process	DGKB
biological_process	developmental_process	ATRNL1	biological_process	cellular_process	PTH2R
biological_process	developmental_process	DLG2	biological_process	cellular_process	ARHGAP15
biological_process	developmental_process	IL16	biological_process	cellular_process	HECW1
biological_process	developmental_process	LRRTM4	biological_process	cellular_process	ERBB4
biological_process	developmental_process	NRG4	biological_process	cellular_process	GABBR2
biological_process	developmental_process	COL21A1	biological_process	cellular_process	VPS41
biological_process	developmental_process	PABPC1	biological_process	cellular_process	PCNT
biological_process	developmental_process	ARHGAP17	biological_process	cellular_process	CWC27
biological_process	developmental_process	ETV6	biological_process	cellular_process	PRKCA
biological_process	developmental_process	CDH9	biological_process	cellular_process	KIF20B
biological_process	developmental_process	NTRK2	biological_process	cellular_process	GRIA4
biological_process	developmental_process	DDAH1	biological_process	cellular_process	USP37
biological_process	developmental_process	BACH2	biological_process	cellular_process	NALCN
biological_process	developmental_process	ELF1	biological_process	cellular_process	UBA6
biological_process	developmental_process	BASP1	biological_process	cellular_process	ASAP1
biological_process	developmental_process	VRK3	biological_process	cellular_process	CSMD2
biological_process	developmental_process	MYO5B	biological_process	cellular_process	FGF14
biological_process	developmental_process	USH2A	biological_process	cellular_process	GNG4
biological_process	developmental_process	CELF2	biological_process	cellular_process	NELL1
biological_process	developmental_process	PCNXL2	biological_process	cellular_process	EPS15
biological_process	developmental_process	BBS9	biological_process	cellular_process	NRG1
biological_process	developmental_process	PLXNA4	biological_process	cellular_process	GABRG1
biological_process	developmental_process	PHACTR2	biological_process	cellular_process	MAD1L1
biological_process	developmental_process	CREB3L2	biological_process	cellular_process	COL25A1
biological_process	developmental_process	COL28A1	biological_process	cellular_process	ITPR1
biological_process	developmental_process	SDK2	biological_process	cellular_process	ATR
biological_process	developmental_process	TMEM241	biological_process	cellular_process	BDNF
biological_process	developmental_process	PRICKLE2	biological_process	cellular_process	SH3PXD2B
biological_process	developmental_process	MYO3B	biological_process	cellular_process	BLK
biological_process	developmental_process	NFASC	biological_process	cellular_process	FBLN2
biological_process	developmental_process	CNTNAP4	biological_process	cellular_process	NEGR1
biological_process	developmental_process	UTRN	biological_process	cellular_process	PAPPA2
biological_process	developmental_process	RBMS1	biological_process	cellular_process	KCNH7
biological_process	developmental_process	TENM2	biological_process	cellular_process	TSNARE1
biological_process	developmental_process	HDAC4	biological_process	cellular_process	MYO16
biological_process	developmental_process	CNTN4	biological_process	cellular_process	CDH18
biological_process	developmental_process	MKL1	biological_process	cellular_process	PPP3CB
biological_process	developmental_process	DST	biological_process	cellular_process	NRG3
biological_process	developmental_process	CDH8	biological_process	cellular_process	DCLK2
biological_process	developmental_process	IFT122	biological_process	cellular_process	GRM7
biological_process	developmental_process	PLXND1	biological_process	cellular_process	ATP11A
biological_process	developmental_process	CACNB2	biological_process	cellular_process	PHACTR1
biological_process	developmental_process	LAMA3	biological_process	cellular_process	FLNB
biological_process	developmental_process	NELL2	biological_process	cellular_process	VAV3
biological_process	developmental_process	MBP	biological_process	cellular_process	STX18
biological_process	developmental_process	DAB1	biological_process	cellular_process	PDE4D
biological_process	developmental_process	T	biological_process	cellular_process	CDH23
biological_process	developmental_process	PTPRQ	biological_process	cellular_process	TMTC2
biological_process	developmental_process	BNC2	biological_process	cellular_process	NPSR1
biological_process	developmental_process	DNAH14	biological_process	cellular_process	OR11A1
biological_process	developmental_process	SGCZ	biological_process	cellular_process	RAPGEF5
biological_process	developmental_process	HMCN1	biological_process	cellular_process	CERS6
biological_process	developmental_process	ROR2	biological_process	cellular_process	PPFIA2
biological_process	developmental_process	TRIM24	biological_process	cellular_process	ADAMTS19
biological_process	developmental_process	MACF1	biological_process	cellular_process	AMOTL1
biological_process	developmental_process	DNM3	biological_process	cellular_process	ARHGEF18
biological_process	developmental_process	LHCGR	biological_process	cellular_process	CRIM1
biological_process	developmental_process	MEF2C	biological_process	cellular_process	GRM5
biological_process	developmental_process	CDH13	biological_process	cellular_process	CTNND2
biological_process	developmental_process	FAT3	biological_process	cellular_process	EYS
biological_process	developmental_process	PCNX	biological_process	cellular_process	CDH4
biological_process	developmental_process	TENM4	biological_process	cellular_process	AGBL2
cellular_component	extracellular_matrix	NRXN1	biological_process	cellular_process	FNBP4
cellular_component	extracellular_matrix	ATRNL1	biological_process	cellular_process	PVRL3
cellular_component	extracellular_matrix	LRRTM4	biological_process	cellular_process	PLD1
cellular_component	extracellular_matrix	SSPO	biological_process	cellular_process	SLC22A15
cellular_component	extracellular_matrix	COL21A1	biological_process	cellular_process	TBC1D4
cellular_component	extracellular_matrix	MMP26	biological_process	cellular_process	ATP8A2
cellular_component	extracellular_matrix	USH2A	biological_process	cellular_process	CENPE
cellular_component	extracellular_matrix	MUC19	biological_process	cellular_process	NEK11
cellular_component	extracellular_matrix	COL28A1	biological_process	cellular_process	FGF12
cellular_component	extracellular_matrix	MMP16	biological_process	cellular_process	MYO18B
cellular_component	extracellular_matrix	CNTNAP4	biological_process	cellular_process	LSAMP
cellular_component	extracellular_matrix	ADAMTS20	biological_process	cellular_process	LMCD1
cellular_component	extracellular_matrix	ADAMTS9	biological_process	cellular_process	TXNDC5
cellular_component	extracellular_matrix	THSD4	biological_process	cellular_process	BIRC6
cellular_component	extracellular_matrix	LAMA3	biological_process	cellular_process	PDE3A
cellular_component	plasma_membrane	TSHR	biological_process	cellular_process	GAS7
cellular_component	plasma_membrane	CDH3	biological_process	cellular_process	CCNT2
cellular_component	plasma_membrane	MAGI1	biological_process	cellular_process	ARHGAP20
cellular_component	plasma_membrane	CDH9	biological_process	cellular_process	MYO1D
cellular_component	plasma_membrane	MYO5B	biological_process	cellular_process	OPCML
cellular_component	plasma_membrane	GRIN2B	biological_process	cellular_process	DTD1
cellular_component	plasma_membrane	KCNT2	biological_process	cellular_process	LRRC4C
cellular_component	plasma_membrane	MYO3B	biological_process	cellular_process	MYO6
cellular_component	plasma_membrane	MPP6	biological_process	cellular_process	ADAMTSL1
cellular_component	plasma_membrane	JUP	biological_process	cellular_process	FOXP1
cellular_component	plasma_membrane	CDH8	biological_process	cellular_process	SLC8A1
cellular_component	plasma_membrane	MPP7	biological_process	cellular_process	CBFA2T3
cellular_component	plasma_membrane	CACNB2	biological_process	cellular_process	CNTN6
cellular_component	plasma_membrane	KCNK10	biological_process	cellular_process	SEMA6D
cellular_component	plasma_membrane	SGCZ	biological_process	cellular_process	CLSTN2
cellular_component	plasma_membrane	GRIN2A	biological_process	cellular_process	EEF1E1-BLOC1S5
cellular_component	plasma_membrane	LHCGR	biological_process	cellular_process	DPP10
cellular_component	plasma_membrane	CDH13	biological_process	cellular_process	RCAN1
cellular_component	plasma_membrane	HCN1	biological_process	cellular_process	PTPRM
protein_class	extracellular_matrix_protein	THSD7B	biological_process	cellular_process	DCC
protein_class	extracellular_matrix_protein	NRXN1	biological_process	cellular_process	CEP128
protein_class	extracellular_matrix_protein	TSHR	biological_process	cellular_process	SCTR
protein_class	extracellular_matrix_protein	ATRNL1	biological_process	cellular_process	CPVL
protein_class	extracellular_matrix_protein	LRRTM4	biological_process	cellular_process	ATL2
protein_class	extracellular_matrix_protein	SSPO	biological_process	nervous_system_development	SSH1
protein_class	extracellular_matrix_protein	COL21A1	biological_process	nervous_system_development	ATRN
protein_class	extracellular_matrix_protein	USH2A	biological_process	nervous_system_development	LAMA2
protein_class	extracellular_matrix_protein	MUC19	biological_process	nervous_system_development	SEMA3A
protein_class	extracellular_matrix_protein	COL28A1	biological_process	nervous_system_development	NRXN3
protein_class	extracellular_matrix_protein	CNTNAP4	biological_process	nervous_system_development	CELF4
protein_class	extracellular_matrix_protein	ADAMTS20	biological_process	nervous_system_development	GLRB
protein_class	extracellular_matrix_protein	STON2	biological_process	nervous_system_development	IGSF21
protein_class	extracellular_matrix_protein	ADAMTS9	biological_process	nervous_system_development	ZFHX4
protein_class	extracellular_matrix_protein	THSD4	biological_process	nervous_system_development	EPHB1
protein_class	extracellular_matrix_protein	STON1	biological_process	nervous_system_development	ABLIM2
protein_class	extracellular_matrix_protein	LAMA3	biological_process	nervous_system_development	ERBB4
protein_class	extracellular_matrix_protein	LHCGR	biological_process	nervous_system_development	FGF14
protein_class	kinase	THSD7B	biological_process	nervous_system_development	DNER
protein_class	kinase	NRXN1	biological_process	nervous_system_development	NELL1
protein_class	kinase	TSHR	biological_process	nervous_system_development	GABRG1
protein_class	kinase	ATRNL1	biological_process	nervous_system_development	BDNF
protein_class	kinase	LRRTM4	biological_process	nervous_system_development	NEGR1
protein_class	kinase	SSPO	biological_process	nervous_system_development	CDH18
protein_class	kinase	COL21A1	biological_process	nervous_system_development	DCLK2
protein_class	kinase	USH2A	biological_process	nervous_system_development	CDH23
protein_class	kinase	MUC19	biological_process	nervous_system_development	PPFIA2
protein_class	kinase	COL28A1	biological_process	nervous_system_development	CDH4
protein_class	kinase	CNTNAP4	biological_process	nervous_system_development	ATP8A2
protein_class	kinase	ADAMTS20	biological_process	nervous_system_development	FGF12
protein_class	kinase	STON2	biological_process	nervous_system_development	LSAMP
protein_class	kinase	ADAMTS9	biological_process	nervous_system_development	OPCML
protein_class	kinase	THSD4	biological_process	nervous_system_development	CELF1
protein_class	kinase	STON1	biological_process	nervous_system_development	CNTN6
protein_class	kinase	LAMA3	biological_process	nervous_system_development	SEMA6D
protein_class	kinase	LHCGR	biological_process	nervous_system_development	DCC
molecular_function_complete	calcium_ion_binding	TPT1	biological_process	system_development	TMPRSS11F
molecular_function_complete	calcium_ion_binding	PCDH9	biological_process	system_development	SSH1
molecular_function_complete	calcium_ion_binding	RUNX1	biological_process	system_development	ATRN
molecular_function_complete	calcium_ion_binding	NRXN1	biological_process	system_development	BTNL2
molecular_function_complete	calcium_ion_binding	NCALD	biological_process	system_development	LAMA2
molecular_function_complete	calcium_ion_binding	CDH3	biological_process	system_development	SEMA3A
molecular_function_complete	calcium_ion_binding	FSTL5	biological_process	system_development	NRXN3
molecular_function_complete	calcium_ion_binding	EFCAB3	biological_process	system_development	CELF4
molecular_function_complete	calcium_ion_binding	CDH9	biological_process	system_development	GLRB
molecular_function_complete	calcium_ion_binding	SYTL2	biological_process	system_development	IGSF21
molecular_function_complete	calcium_ion_binding	CAPN3	biological_process	system_development	ZFHX4
molecular_function_complete	calcium_ion_binding	SLC25A13	biological_process	system_development	SGCD
molecular_function_complete	calcium_ion_binding	MMP16	biological_process	system_development	EPHB1
molecular_function_complete	calcium_ion_binding	KCNIP4	biological_process	system_development	ABLIM2
molecular_function_complete	calcium_ion_binding	ANXA4	biological_process	system_development	PTH2R
molecular_function_complete	calcium_ion_binding	DST	biological_process	system_development	ERBB4
molecular_function_complete	calcium_ion_binding	CDH8	biological_process	system_development	FGF14
molecular_function_complete	calcium_ion_binding	CACNA1B	biological_process	system_development	DNER
molecular_function_complete	calcium_ion_binding	SLC24A3	biological_process	system_development	NELL1
molecular_function_complete	calcium_ion_binding	NELL2	biological_process	system_development	NRG1
molecular_function_complete	calcium_ion_binding	EML1	biological_process	system_development	GABRG1
molecular_function_complete	calcium_ion_binding	SLC24A2	biological_process	system_development	BDNF
molecular_function_complete	calcium_ion_binding	HMCN1	biological_process	system_development	NEGR1
molecular_function_complete	calcium_ion_binding	SYT14	biological_process	system_development	MYO16
molecular_function_complete	calcium_ion_binding	MACF1	biological_process	system_development	CDH18
molecular_function_complete	calcium_ion_binding	PDCD6	biological_process	system_development	NRG3
molecular_function_complete	calcium_ion_binding	RYR2	biological_process	system_development	ADAM12
molecular_function_complete	calcium_ion_binding	CDH13	biological_process	system_development	DCLK2
molecular_function_complete	calcium_ion_binding	FAT3	biological_process	system_development	CDH23
molecular_function_complete	calcium_ion_binding	EDEM3	biological_process	system_development	PPFIA2
molecular_function_complete	metal_ion_binding	TPT1	biological_process	system_development	AMOTL1
molecular_function_complete	metal_ion_binding	ZNF236	biological_process	system_development	CDH4
molecular_function_complete	metal_ion_binding	HBE1	biological_process	system_development	ATP8A2
molecular_function_complete	metal_ion_binding	ADARB2	biological_process	system_development	FGF12
molecular_function_complete	metal_ion_binding	MYLK	biological_process	system_development	LSAMP
molecular_function_complete	metal_ion_binding	STAMBPL1	biological_process	system_development	MYO1D
molecular_function_complete	metal_ion_binding	PCDH9	biological_process	system_development	OPCML
molecular_function_complete	metal_ion_binding	BMPR1B	biological_process	system_development	LRRC4C
molecular_function_complete	metal_ion_binding	SUMF1	biological_process	system_development	CELF1
molecular_function_complete	metal_ion_binding	RUNX1	biological_process	system_development	CNTN6
molecular_function_complete	metal_ion_binding	NRXN1	biological_process	system_development	SEMA6D
molecular_function_complete	metal_ion_binding	NCALD	biological_process	system_development	DCC
molecular_function_complete	metal_ion_binding	CDH3	biological_process	system_development	SCTR
molecular_function_complete	metal_ion_binding	FSTL5	biological_process	developmental_process	NUMB
molecular_function_complete	metal_ion_binding	MARCH1	biological_process	developmental_process	PKHD1
molecular_function_complete	metal_ion_binding	COLEC10	biological_process	developmental_process	CCDC102B
molecular_function_complete	metal_ion_binding	EFCAB3	biological_process	developmental_process	MICAL2
molecular_function_complete	metal_ion_binding	SCO1	biological_process	developmental_process	TMPRSS11F
molecular_function_complete	metal_ion_binding	NUDT3	biological_process	developmental_process	SSH1
molecular_function_complete	metal_ion_binding	DGKI	biological_process	developmental_process	ATRN
molecular_function_complete	metal_ion_binding	LMO7	biological_process	developmental_process	BTNL2
molecular_function_complete	metal_ion_binding	CHSY1	biological_process	developmental_process	LRRK2
molecular_function_complete	metal_ion_binding	RNF144B	biological_process	developmental_process	LAMA2
molecular_function_complete	metal_ion_binding	ATP13A4	biological_process	developmental_process	SEMA3A
molecular_function_complete	metal_ion_binding	CDH9	biological_process	developmental_process	TRPS1
molecular_function_complete	metal_ion_binding	STEAP2	biological_process	developmental_process	RABGAP1L
molecular_function_complete	metal_ion_binding	DDAH1	biological_process	developmental_process	NRXN3
molecular_function_complete	metal_ion_binding	TGM4	biological_process	developmental_process	CELF4
molecular_function_complete	metal_ion_binding	ZFYVE26	biological_process	developmental_process	GLRB
molecular_function_complete	metal_ion_binding	SYTL2	biological_process	developmental_process	IGSF21
molecular_function_complete	metal_ion_binding	CAPN3	biological_process	developmental_process	ARFIP1
molecular_function_complete	metal_ion_binding	MMP26	biological_process	developmental_process	ZFHX4
molecular_function_complete	metal_ion_binding	ADK	biological_process	developmental_process	SGCD
molecular_function_complete	metal_ion_binding	GRIN2B	biological_process	developmental_process	TTBK2
molecular_function_complete	metal_ion_binding	ITGA9	biological_process	developmental_process	EPHB1
molecular_function_complete	metal_ion_binding	MAP2K5	biological_process	developmental_process	TWIST1
molecular_function_complete	metal_ion_binding	SLC25A13	biological_process	developmental_process	ABLIM2
molecular_function_complete	metal_ion_binding	TNKS	biological_process	developmental_process	PTH2R
molecular_function_complete	metal_ion_binding	ZNF670	biological_process	developmental_process	ERBB4
molecular_function_complete	metal_ion_binding	ARSB	biological_process	developmental_process	FGF14
molecular_function_complete	metal_ion_binding	DPYD	biological_process	developmental_process	DNER
molecular_function_complete	metal_ion_binding	NEK10	biological_process	developmental_process	NELL1
molecular_function_complete	metal_ion_binding	PRICKLE2	biological_process	developmental_process	NRG1
molecular_function_complete	metal_ion_binding	JAZF1	biological_process	developmental_process	GABRG1
molecular_function_complete	metal_ion_binding	MMP16	biological_process	developmental_process	COL25A1
molecular_function_complete	metal_ion_binding	KCNIP4	biological_process	developmental_process	UBE2D3
molecular_function_complete	metal_ion_binding	IFIH1	biological_process	developmental_process	BDNF
molecular_function_complete	metal_ion_binding	SRPK2	biological_process	developmental_process	BLK
molecular_function_complete	metal_ion_binding	B3GAT2	biological_process	developmental_process	FBLN2
molecular_function_complete	metal_ion_binding	ACAP2	biological_process	developmental_process	NEGR1
molecular_function_complete	metal_ion_binding	FREM1	biological_process	developmental_process	MYO16
molecular_function_complete	metal_ion_binding	MAST4	biological_process	developmental_process	CDH18
molecular_function_complete	metal_ion_binding	ANXA4	biological_process	developmental_process	PPP3CB
molecular_function_complete	metal_ion_binding	ADAMTS20	biological_process	developmental_process	NRG3
molecular_function_complete	metal_ion_binding	UTRN	biological_process	developmental_process	ADAM12
molecular_function_complete	metal_ion_binding	KLF13	biological_process	developmental_process	DCLK2
molecular_function_complete	metal_ion_binding	L3MBTL4	biological_process	developmental_process	PHACTR1
molecular_function_complete	metal_ion_binding	PDE1A	biological_process	developmental_process	FLNB
molecular_function_complete	metal_ion_binding	ZNF277	biological_process	developmental_process	CDH23
molecular_function_complete	metal_ion_binding	ADAMTS9	biological_process	developmental_process	PPFIA2
molecular_function_complete	metal_ion_binding	HDAC4	biological_process	developmental_process	AMOTL1
molecular_function_complete	metal_ion_binding	OTUD7A	biological_process	developmental_process	ARHGEF18
molecular_function_complete	metal_ion_binding	ZNF544	biological_process	developmental_process	EYS
molecular_function_complete	metal_ion_binding	NRD1	biological_process	developmental_process	CDH4
molecular_function_complete	metal_ion_binding	PC	biological_process	developmental_process	ZNF385D
molecular_function_complete	metal_ion_binding	DST	biological_process	developmental_process	TBC1D4
molecular_function_complete	metal_ion_binding	THSD4	biological_process	developmental_process	ATP8A2
molecular_function_complete	metal_ion_binding	ZNF473	biological_process	developmental_process	FGF12
molecular_function_complete	metal_ion_binding	ZNF33B	biological_process	developmental_process	MYO18B
molecular_function_complete	metal_ion_binding	TAF3	biological_process	developmental_process	LSAMP
molecular_function_complete	metal_ion_binding	TDRD12	biological_process	developmental_process	LMCD1
molecular_function_complete	metal_ion_binding	PDE10A	biological_process	developmental_process	MYO1D
molecular_function_complete	metal_ion_binding	MGAT4C	biological_process	developmental_process	OPCML
molecular_function_complete	metal_ion_binding	RIMS1	biological_process	developmental_process	LRRC4C
molecular_function_complete	metal_ion_binding	DIS3L2	biological_process	developmental_process	CELF1
molecular_function_complete	metal_ion_binding	KALRN	biological_process	developmental_process	CNTN6
molecular_function_complete	metal_ion_binding	EYA4	biological_process	developmental_process	SEMA6D
molecular_function_complete	metal_ion_binding	FARS2	biological_process	developmental_process	DCC
molecular_function_complete	metal_ion_binding	CDH8	biological_process	developmental_process	SCTR
molecular_function_complete	metal_ion_binding	FRAS1	biological_process	regulation_of_catalytic_activity	CCDC102B
molecular_function_complete	metal_ion_binding	ZNF716	biological_process	regulation_of_catalytic_activity	ATL2
molecular_function_complete	metal_ion_binding	ANTXR1	biological_process	regulation_of_catalytic_activity	RIMS2
molecular_function_complete	metal_ion_binding	GALK2	biological_process	regulation_of_catalytic_activity	TMPRSS11F
molecular_function_complete	metal_ion_binding	CACNA1B	biological_process	regulation_of_catalytic_activity	GNA12
molecular_function_complete	metal_ion_binding	SLC24A3	biological_process	regulation_of_catalytic_activity	RABGAP1L
molecular_function_complete	metal_ion_binding	NELL2	biological_process	regulation_of_catalytic_activity	PPP1R3A
molecular_function_complete	metal_ion_binding	VAV2	biological_process	regulation_of_catalytic_activity	NRXN3
molecular_function_complete	metal_ion_binding	JMJD1C	biological_process	regulation_of_catalytic_activity	ERC1
molecular_function_complete	metal_ion_binding	FOXP2	biological_process	regulation_of_catalytic_activity	CHRM3
molecular_function_complete	metal_ion_binding	STK32B	biological_process	regulation_of_catalytic_activity	ARFIP1
molecular_function_complete	metal_ion_binding	ZNF804A	biological_process	regulation_of_catalytic_activity	CCDC88A
molecular_function_complete	metal_ion_binding	PARK2	biological_process	regulation_of_catalytic_activity	EIF2B5
molecular_function_complete	metal_ion_binding	SMYD3	biological_process	regulation_of_catalytic_activity	WDR75
molecular_function_complete	metal_ion_binding	EML1	biological_process	regulation_of_catalytic_activity	ARHGAP15
molecular_function_complete	metal_ion_binding	SLC24A2	biological_process	regulation_of_catalytic_activity	PCNT
molecular_function_complete	metal_ion_binding	BNC2	biological_process	regulation_of_catalytic_activity	ASAP1
molecular_function_complete	metal_ion_binding	AGBL1	biological_process	regulation_of_catalytic_activity	EPS15
molecular_function_complete	metal_ion_binding	ZFYVE9	biological_process	regulation_of_catalytic_activity	ACBD5
molecular_function_complete	metal_ion_binding	AHRR	biological_process	regulation_of_catalytic_activity	MYO16
molecular_function_complete	metal_ion_binding	HMCN1	biological_process	regulation_of_catalytic_activity	GRM7
molecular_function_complete	metal_ion_binding	ROR2	biological_process	regulation_of_catalytic_activity	PHACTR1
molecular_function_complete	metal_ion_binding	PDE1C	biological_process	regulation_of_catalytic_activity	VAV3
molecular_function_complete	metal_ion_binding	TRIM71	biological_process	regulation_of_catalytic_activity	RAPGEF5
molecular_function_complete	metal_ion_binding	GRIN2A	biological_process	regulation_of_catalytic_activity	ADAMTS19
molecular_function_complete	metal_ion_binding	CHSY3	biological_process	regulation_of_catalytic_activity	ARHGEF18
molecular_function_complete	metal_ion_binding	SYT14	biological_process	regulation_of_catalytic_activity	GRM5
molecular_function_complete	metal_ion_binding	TRIM24	biological_process	regulation_of_catalytic_activity	WDR72
molecular_function_complete	metal_ion_binding	MACF1	biological_process	regulation_of_catalytic_activity	TBC1D4
molecular_function_complete	metal_ion_binding	PLA2G4E	biological_process	regulation_of_catalytic_activity	MYO18B
molecular_function_complete	metal_ion_binding	LIMS1	biological_process	regulation_of_catalytic_activity	CCNT2
molecular_function_complete	metal_ion_binding	PDCD6	biological_process	regulation_of_catalytic_activity	ARHGAP20
molecular_function_complete	metal_ion_binding	CACNA1C	biological_process	regulation_of_catalytic_activity	MYO1D
molecular_function_complete	metal_ion_binding	RYR2	biological_process	regulation_of_catalytic_activity	MYO6
molecular_function_complete	metal_ion_binding	STK3	biological_process	regulation_of_catalytic_activity	ADAMTSL1
molecular_function_complete	metal_ion_binding	CDH13	biological_process	regulation_of_catalytic_activity	ATL2
molecular_function_complete	metal_ion_binding	FAT3	biological_process	cell_comunication	NUMB
molecular_function_complete	metal_ion_binding	EDEM3	biological_process	cell_comunication	MAGI2
molecular_function_complete	metal_ion_binding	BAZ2B	biological_process	cell_comunication	CCDC102B
molecular_function_complete	cation_binding	TPT1	biological_process	cell_comunication	HAVCR2
molecular_function_complete	cation_binding	ZNF236	biological_process	cell_comunication	RIMS2
molecular_function_complete	cation_binding	HBE1	biological_process	cell_comunication	OC90
molecular_function_complete	cation_binding	ADARB2	biological_process	cell_comunication	ATRN
molecular_function_complete	cation_binding	MYLK	biological_process	cell_comunication	GNG12
molecular_function_complete	cation_binding	STAMBPL1	biological_process	cell_comunication	GPR141
molecular_function_complete	cation_binding	PCDH9	biological_process	cell_comunication	LRRK2
molecular_function_complete	cation_binding	BMPR1B	biological_process	cell_comunication	GNA12
molecular_function_complete	cation_binding	SUMF1	biological_process	cell_comunication	LAMA2
molecular_function_complete	cation_binding	RUNX1	biological_process	cell_comunication	SEMA3A
molecular_function_complete	cation_binding	NRXN1	biological_process	cell_comunication	NRXN3
molecular_function_complete	cation_binding	NCALD	biological_process	cell_comunication	TNNI3K
molecular_function_complete	cation_binding	CDH3	biological_process	cell_comunication	ITGBL1
molecular_function_complete	cation_binding	FSTL5	biological_process	cell_comunication	NCOA1
molecular_function_complete	cation_binding	MARCH1	biological_process	cell_comunication	CHRM3
molecular_function_complete	cation_binding	COLEC10	biological_process	cell_comunication	GLRB
molecular_function_complete	cation_binding	EFCAB3	biological_process	cell_comunication	IGSF21
molecular_function_complete	cation_binding	SCO1	biological_process	cell_comunication	SIK3
molecular_function_complete	cation_binding	NUDT3	biological_process	cell_comunication	PPP3CA
molecular_function_complete	cation_binding	DGKI	biological_process	cell_comunication	PTPRA
molecular_function_complete	cation_binding	LMO7	biological_process	cell_comunication	LRRC9
molecular_function_complete	cation_binding	CHSY1	biological_process	cell_comunication	CCDC88A
molecular_function_complete	cation_binding	RNF144B	biological_process	cell_comunication	SCN1A
molecular_function_complete	cation_binding	ATP13A4	biological_process	cell_comunication	CLTCL1
molecular_function_complete	cation_binding	CDH9	biological_process	cell_comunication	PTPRJ
molecular_function_complete	cation_binding	STEAP2	biological_process	cell_comunication	EEF1E1
molecular_function_complete	cation_binding	DDAH1	biological_process	cell_comunication	CADM2
molecular_function_complete	cation_binding	TGM4	biological_process	cell_comunication	GNG2
molecular_function_complete	cation_binding	ZFYVE26	biological_process	cell_comunication	DGKB
molecular_function_complete	cation_binding	SYTL2	biological_process	cell_comunication	PTH2R
molecular_function_complete	cation_binding	CAPN3	biological_process	cell_comunication	ARHGAP15
molecular_function_complete	cation_binding	MMP26	biological_process	cell_comunication	PRKCA
molecular_function_complete	cation_binding	ADK	biological_process	cell_comunication	GRIA4
molecular_function_complete	cation_binding	GRIN2B	biological_process	cell_comunication	FGF14
molecular_function_complete	cation_binding	ITGA9	biological_process	cell_comunication	GNG4
molecular_function_complete	cation_binding	MAP2K5	biological_process	cell_comunication	EPS15
molecular_function_complete	cation_binding	SLC25A13	biological_process	cell_comunication	NRG1
molecular_function_complete	cation_binding	TNKS	biological_process	cell_comunication	GABRG1
molecular_function_complete	cation_binding	ZNF670	biological_process	cell_comunication	ITPR1
molecular_function_complete	cation_binding	ARSB	biological_process	cell_comunication	BDNF
molecular_function_complete	cation_binding	DPYD	biological_process	cell_comunication	SH3PXD2B
molecular_function_complete	cation_binding	NEK10	biological_process	cell_comunication	BLK
molecular_function_complete	cation_binding	PRICKLE2	biological_process	cell_comunication	FBLN2
molecular_function_complete	cation_binding	JAZF1	biological_process	cell_comunication	PAPPA2
molecular_function_complete	cation_binding	MMP16	biological_process	cell_comunication	MYO16
molecular_function_complete	cation_binding	KCNIP4	biological_process	cell_comunication	PPP3CB
molecular_function_complete	cation_binding	IFIH1	biological_process	cell_comunication	NRG3
molecular_function_complete	cation_binding	SRPK2	biological_process	cell_comunication	DCLK2
molecular_function_complete	cation_binding	B3GAT2	biological_process	cell_comunication	GRM7
molecular_function_complete	cation_binding	ACAP2	biological_process	cell_comunication	VAV3
molecular_function_complete	cation_binding	FREM1	biological_process	cell_comunication	TMTC2
molecular_function_complete	cation_binding	MAST4	biological_process	cell_comunication	NPSR1
molecular_function_complete	cation_binding	ANXA4	biological_process	cell_comunication	OR11A1
molecular_function_complete	cation_binding	ADAMTS20	biological_process	cell_comunication	RAPGEF5
molecular_function_complete	cation_binding	UTRN	biological_process	cell_comunication	ADAMTS19
molecular_function_complete	cation_binding	KLF13	biological_process	cell_comunication	ARHGEF18
molecular_function_complete	cation_binding	L3MBTL4	biological_process	cell_comunication	GRM5
molecular_function_complete	cation_binding	PDE1A	biological_process	cell_comunication	CTNND2
molecular_function_complete	cation_binding	ZNF277	biological_process	cell_comunication	EYS
molecular_function_complete	cation_binding	ADAMTS9	biological_process	cell_comunication	AGBL2
molecular_function_complete	cation_binding	HDAC4	biological_process	cell_comunication	PVRL3
molecular_function_complete	cation_binding	OTUD7A	biological_process	cell_comunication	PLD1
molecular_function_complete	cation_binding	ZNF544	biological_process	cell_comunication	FGF12
molecular_function_complete	cation_binding	NRD1	biological_process	cell_comunication	MYO18B
molecular_function_complete	cation_binding	PC	biological_process	cell_comunication	BIRC6
molecular_function_complete	cation_binding	DST	biological_process	cell_comunication	PDE3A
molecular_function_complete	cation_binding	THSD4	biological_process	cell_comunication	GAS7
molecular_function_complete	cation_binding	ZNF473	biological_process	cell_comunication	ARHGAP20
molecular_function_complete	cation_binding	ZNF33B	biological_process	cell_comunication	MYO1D
molecular_function_complete	cation_binding	TAF3	biological_process	cell_comunication	LRRC4C
molecular_function_complete	cation_binding	TDRD12	biological_process	cell_comunication	MYO6
molecular_function_complete	cation_binding	PDE10A	biological_process	cell_comunication	ADAMTSL1
molecular_function_complete	cation_binding	MGAT4C	biological_process	cell_comunication	SLC8A1
molecular_function_complete	cation_binding	RIMS1	biological_process	cell_comunication	SEMA6D
molecular_function_complete	cation_binding	DIS3L2	biological_process	cell_comunication	CLSTN2
molecular_function_complete	cation_binding	KALRN	biological_process	cell_comunication	EEF1E1-BLOC1S5
molecular_function_complete	cation_binding	EYA4	biological_process	cell_comunication	DPP10
molecular_function_complete	cation_binding	FARS2	biological_process	cell_comunication	RCAN1
molecular_function_complete	cation_binding	CDH8	biological_process	cell_comunication	PTPRM
molecular_function_complete	cation_binding	FRAS1	biological_process	cell_comunication	SCTR
molecular_function_complete	cation_binding	ZNF716	cellular_component	heterotrimeric_G-protein_complex	ATL2
molecular_function_complete	cation_binding	ANTXR1	cellular_component	heterotrimeric_G-protein_complex	GNG12
molecular_function_complete	cation_binding	GALK2	cellular_component	heterotrimeric_G-protein_complex	GNG2
molecular_function_complete	cation_binding	CACNA1B	cellular_component	heterotrimeric_G-protein_complex	GNG4
molecular_function_complete	cation_binding	SLC24A3	cellular_component	actin_cytoskeleton	PKHD1
molecular_function_complete	cation_binding	NELL2	cellular_component	actin_cytoskeleton	CCDC102B
molecular_function_complete	cation_binding	VAV2	cellular_component	actin_cytoskeleton	KIAA1598
molecular_function_complete	cation_binding	JMJD1C	cellular_component	actin_cytoskeleton	DAAM1
molecular_function_complete	cation_binding	FOXP2	cellular_component	actin_cytoskeleton	ZFHX4
molecular_function_complete	cation_binding	STK32B	cellular_component	actin_cytoskeleton	ABLIM2
molecular_function_complete	cation_binding	ZNF804A	cellular_component	actin_cytoskeleton	MYO16
molecular_function_complete	cation_binding	PARK2	cellular_component	actin_cytoskeleton	FLNB
molecular_function_complete	cation_binding	SMYD3	cellular_component	actin_cytoskeleton	FNBP4
molecular_function_complete	cation_binding	EML1	cellular_component	actin_cytoskeleton	MYO18B
molecular_function_complete	cation_binding	SLC24A2	cellular_component	actin_cytoskeleton	LMCD1
molecular_function_complete	cation_binding	BNC2	cellular_component	actin_cytoskeleton	GAS7
molecular_function_complete	cation_binding	AGBL1	cellular_component	actin_cytoskeleton	MYO1D
molecular_function_complete	cation_binding	ZFYVE9	cellular_component	actin_cytoskeleton	BTBD9
molecular_function_complete	cation_binding	AHRR	cellular_component	actin_cytoskeleton	MYO6
molecular_function_complete	cation_binding	HMCN1	cellular_component	cytoskeleton	PKHD1
molecular_function_complete	cation_binding	ROR2	cellular_component	cytoskeleton	CCDC102B
molecular_function_complete	cation_binding	PDE1C	cellular_component	cytoskeleton	SEPT9
molecular_function_complete	cation_binding	TRIM71	cellular_component	cytoskeleton	DNAH7
molecular_function_complete	cation_binding	GRIN2A	cellular_component	cytoskeleton	KIF13A
molecular_function_complete	cation_binding	CHSY3	cellular_component	cytoskeleton	STARD9
molecular_function_complete	cation_binding	SYT14	cellular_component	cytoskeleton	KIAA1598
molecular_function_complete	cation_binding	TRIM24	cellular_component	cytoskeleton	DAAM1
molecular_function_complete	cation_binding	MACF1	cellular_component	cytoskeleton	SPAG6
molecular_function_complete	cation_binding	PLA2G4E	cellular_component	cytoskeleton	ZFHX4
molecular_function_complete	cation_binding	LIMS1	cellular_component	cytoskeleton	EEF1E1
molecular_function_complete	cation_binding	PDCD6	cellular_component	cytoskeleton	ABLIM2
molecular_function_complete	cation_binding	CACNA1C	cellular_component	cytoskeleton	KIF20B
molecular_function_complete	cation_binding	RYR2	cellular_component	cytoskeleton	MYO16
molecular_function_complete	cation_binding	STK3	cellular_component	cytoskeleton	FLNB
molecular_function_complete	cation_binding	CDH13	cellular_component	cytoskeleton	GRM5
molecular_function_complete	cation_binding	FAT3	cellular_component	cytoskeleton	FNBP4
molecular_function_complete	cation_binding	EDEM3	cellular_component	cytoskeleton	CENPE
molecular_function_complete	cation_binding	BAZ2B	cellular_component	cytoskeleton	MYO18B
molecular_function_complete	ion_binding	TPT1	cellular_component	cytoskeleton	LMCD1
molecular_function_complete	ion_binding	EP400	cellular_component	cytoskeleton	GAS7
molecular_function_complete	ion_binding	NAAA	cellular_component	cytoskeleton	MYO1D
molecular_function_complete	ion_binding	ZNF236	cellular_component	cytoskeleton	BTBD9
molecular_function_complete	ion_binding	HBE1	cellular_component	cytoskeleton	MYO6
molecular_function_complete	ion_binding	ADARB2	cellular_component	cytoskeleton	EEF1E1-BLOC1S5
molecular_function_complete	ion_binding	MYLK	cellular_component	intracellular	PKHD1
molecular_function_complete	ion_binding	STAMBPL1	cellular_component	intracellular	CCDC102B
molecular_function_complete	ion_binding	PCDH9	cellular_component	intracellular	WWP2
molecular_function_complete	ion_binding	BMPR1B	cellular_component	intracellular	MICAL2
molecular_function_complete	ion_binding	SUMF1	cellular_component	intracellular	PTPRG
molecular_function_complete	ion_binding	RUNX1	cellular_component	intracellular	SEPT9
molecular_function_complete	ion_binding	NRXN1	cellular_component	intracellular	DNAH7
molecular_function_complete	ion_binding	NCALD	cellular_component	intracellular	KIF13A
molecular_function_complete	ion_binding	CDH3	cellular_component	intracellular	STARD9
molecular_function_complete	ion_binding	FSTL5	cellular_component	intracellular	PIK3CA
molecular_function_complete	ion_binding	MARCH1	cellular_component	intracellular	SSH1
molecular_function_complete	ion_binding	COLEC10	cellular_component	intracellular	GNA12
molecular_function_complete	ion_binding	EFCAB3	cellular_component	intracellular	POMP
molecular_function_complete	ion_binding	SCO1	cellular_component	intracellular	KIAA1598
molecular_function_complete	ion_binding	NUDT3	cellular_component	intracellular	RFX2
molecular_function_complete	ion_binding	MAGI1	cellular_component	intracellular	PRELID2
molecular_function_complete	ion_binding	VWA8	cellular_component	intracellular	NCOA1
molecular_function_complete	ion_binding	DGKI	cellular_component	intracellular	DAAM1
molecular_function_complete	ion_binding	LMO7	cellular_component	intracellular	PTPRA
molecular_function_complete	ion_binding	CHSY1	cellular_component	intracellular	ATM
molecular_function_complete	ion_binding	RNF144B	cellular_component	intracellular	SPAG6
molecular_function_complete	ion_binding	ATP13A4	cellular_component	intracellular	ZFHX4
molecular_function_complete	ion_binding	CDH9	cellular_component	intracellular	SP4
molecular_function_complete	ion_binding	TIAM1	cellular_component	intracellular	CLTCL1
molecular_function_complete	ion_binding	NTRK2	cellular_component	intracellular	TTBK2
molecular_function_complete	ion_binding	STEAP2	cellular_component	intracellular	PTPRJ
molecular_function_complete	ion_binding	WNK2	cellular_component	intracellular	EEF1E1
molecular_function_complete	ion_binding	DDAH1	cellular_component	intracellular	ABLIM2
molecular_function_complete	ion_binding	TGM4	cellular_component	intracellular	HECW1
molecular_function_complete	ion_binding	ZFYVE26	cellular_component	intracellular	VPS41
molecular_function_complete	ion_binding	SYTL2	cellular_component	intracellular	KIF20B
molecular_function_complete	ion_binding	VRK3	cellular_component	intracellular	UBA6
molecular_function_complete	ion_binding	CAPN3	cellular_component	intracellular	PTPRD
molecular_function_complete	ion_binding	MMP26	cellular_component	intracellular	SLC25A21
molecular_function_complete	ion_binding	ADK	cellular_component	intracellular	ATR
molecular_function_complete	ion_binding	MYO5B	cellular_component	intracellular	BDNF
molecular_function_complete	ion_binding	RANBP17	cellular_component	intracellular	BLK
molecular_function_complete	ion_binding	CAMK4	cellular_component	intracellular	TSNARE1
molecular_function_complete	ion_binding	GRIN2B	cellular_component	intracellular	MYO16
molecular_function_complete	ion_binding	KCNT2	cellular_component	intracellular	DCLK2
molecular_function_complete	ion_binding	ITGA9	cellular_component	intracellular	ATP11A
molecular_function_complete	ion_binding	RAB22A	cellular_component	intracellular	FLNB
molecular_function_complete	ion_binding	MAP2K5	cellular_component	intracellular	MANBA
molecular_function_complete	ion_binding	SLC25A13	cellular_component	intracellular	STX18
molecular_function_complete	ion_binding	TNKS	cellular_component	intracellular	CERS6
molecular_function_complete	ion_binding	ZNF670	cellular_component	intracellular	GRM5
molecular_function_complete	ion_binding	GPC6	cellular_component	intracellular	CTNND2
molecular_function_complete	ion_binding	ARSB	cellular_component	intracellular	FNBP4
molecular_function_complete	ion_binding	DPYD	cellular_component	intracellular	ATP8A2
molecular_function_complete	ion_binding	HPSE2	cellular_component	intracellular	CENPE
molecular_function_complete	ion_binding	VPS13A	cellular_component	intracellular	MYO18B
molecular_function_complete	ion_binding	NEK10	cellular_component	intracellular	LMCD1
molecular_function_complete	ion_binding	PRICKLE2	cellular_component	intracellular	BIRC6
molecular_function_complete	ion_binding	MYO3B	cellular_component	intracellular	TXNDC5
molecular_function_complete	ion_binding	JAZF1	cellular_component	intracellular	GAS7
molecular_function_complete	ion_binding	ITPR2	cellular_component	intracellular	CCNT2
molecular_function_complete	ion_binding	MMP16	cellular_component	intracellular	MYO1D
molecular_function_complete	ion_binding	KCNIP4	cellular_component	intracellular	DTD1
molecular_function_complete	ion_binding	IFIH1	cellular_component	intracellular	BTBD9
molecular_function_complete	ion_binding	SRPK2	cellular_component	intracellular	MYO6
molecular_function_complete	ion_binding	B3GAT2	cellular_component	intracellular	FOXP1
molecular_function_complete	ion_binding	ACAP2	cellular_component	intracellular	CBFA2T3
molecular_function_complete	ion_binding	FREM1	cellular_component	intracellular	EEF1E1-BLOC1S5
molecular_function_complete	ion_binding	MAST4	cellular_component	intracellular	MCTP1
molecular_function_complete	ion_binding	ANXA4	cellular_component	intracellular	PTPRM
molecular_function_complete	ion_binding	ADAMTS20	cellular_component	cell_part	PKHD1
molecular_function_complete	ion_binding	UTRN	cellular_component	cell_part	MAGI2
molecular_function_complete	ion_binding	KLF13	cellular_component	cell_part	CACNA2D3
molecular_function_complete	ion_binding	L3MBTL4	cellular_component	cell_part	CCDC102B
molecular_function_complete	ion_binding	RAB3B	cellular_component	cell_part	WWP2
molecular_function_complete	ion_binding	PDE1A	cellular_component	cell_part	MICAL2
molecular_function_complete	ion_binding	ZNF277	cellular_component	cell_part	PTPRG
molecular_function_complete	ion_binding	PRKAR1B	cellular_component	cell_part	SEPT9
molecular_function_complete	ion_binding	ADAMTS9	cellular_component	cell_part	DNAH7
molecular_function_complete	ion_binding	HDAC4	cellular_component	cell_part	KIF13A
molecular_function_complete	ion_binding	CCBL2	cellular_component	cell_part	STARD9
molecular_function_complete	ion_binding	OTUD7A	cellular_component	cell_part	PIK3CA
molecular_function_complete	ion_binding	ZNF544	cellular_component	cell_part	SSH1
molecular_function_complete	ion_binding	NRD1	cellular_component	cell_part	GNA12
molecular_function_complete	ion_binding	PC	cellular_component	cell_part	POMP
molecular_function_complete	ion_binding	DST	cellular_component	cell_part	KIAA1598
molecular_function_complete	ion_binding	THSD4	cellular_component	cell_part	RFX2
molecular_function_complete	ion_binding	GPC5	cellular_component	cell_part	PRELID2
molecular_function_complete	ion_binding	ZNF473	cellular_component	cell_part	NCOA1
molecular_function_complete	ion_binding	ZNF33B	cellular_component	cell_part	RTN1
molecular_function_complete	ion_binding	TAF3	cellular_component	cell_part	DAAM1
molecular_function_complete	ion_binding	TDRD12	cellular_component	cell_part	PTPRA
molecular_function_complete	ion_binding	PDE10A	cellular_component	cell_part	ATM
molecular_function_complete	ion_binding	MGAT4C	cellular_component	cell_part	SCN1A
molecular_function_complete	ion_binding	RIMS1	cellular_component	cell_part	SPAG6
molecular_function_complete	ion_binding	RAD51B	cellular_component	cell_part	ZFHX4
molecular_function_complete	ion_binding	DIS3L2	cellular_component	cell_part	SGCD
molecular_function_complete	ion_binding	KALRN	cellular_component	cell_part	SP4
molecular_function_complete	ion_binding	EYA4	cellular_component	cell_part	CLTCL1
molecular_function_complete	ion_binding	FARS2	cellular_component	cell_part	TTBK2
molecular_function_complete	ion_binding	CDH8	cellular_component	cell_part	PTPRJ
molecular_function_complete	ion_binding	DENND1A	cellular_component	cell_part	EEF1E1
molecular_function_complete	ion_binding	FRAS1	cellular_component	cell_part	ABLIM2
molecular_function_complete	ion_binding	ZNF716	cellular_component	cell_part	HECW1
molecular_function_complete	ion_binding	AAK1	cellular_component	cell_part	VPS41
molecular_function_complete	ion_binding	ANTXR1	cellular_component	cell_part	KIF20B
molecular_function_complete	ion_binding	GALK2	cellular_component	cell_part	GRIA4
molecular_function_complete	ion_binding	KIF1B	cellular_component	cell_part	NALCN
molecular_function_complete	ion_binding	CACNA1B	cellular_component	cell_part	UBA6
molecular_function_complete	ion_binding	SLC24A3	cellular_component	cell_part	PTPRD
molecular_function_complete	ion_binding	NELL2	cellular_component	cell_part	SLC25A21
molecular_function_complete	ion_binding	VAV2	cellular_component	cell_part	ATR
molecular_function_complete	ion_binding	JMJD1C	cellular_component	cell_part	BDNF
molecular_function_complete	ion_binding	FOXP2	cellular_component	cell_part	BLK
molecular_function_complete	ion_binding	PRKG1	cellular_component	cell_part	KCNH7
molecular_function_complete	ion_binding	STK32B	cellular_component	cell_part	TSNARE1
molecular_function_complete	ion_binding	ZNF804A	cellular_component	cell_part	MYO16
molecular_function_complete	ion_binding	PARK2	cellular_component	cell_part	CDH18
molecular_function_complete	ion_binding	SMYD3	cellular_component	cell_part	DCLK2
molecular_function_complete	ion_binding	EML1	cellular_component	cell_part	GRM7
molecular_function_complete	ion_binding	SLC24A2	cellular_component	cell_part	ATP11A
molecular_function_complete	ion_binding	BNC2	cellular_component	cell_part	FLNB
molecular_function_complete	ion_binding	AGBL1	cellular_component	cell_part	MANBA
molecular_function_complete	ion_binding	ZFYVE9	cellular_component	cell_part	STX18
molecular_function_complete	ion_binding	DNAH14	cellular_component	cell_part	CDH23
molecular_function_complete	ion_binding	AHRR	cellular_component	cell_part	CERS6
molecular_function_complete	ion_binding	HMCN1	cellular_component	cell_part	GRM5
molecular_function_complete	ion_binding	ACAD9	cellular_component	cell_part	CTNND2
molecular_function_complete	ion_binding	AK5	cellular_component	cell_part	CDH4
molecular_function_complete	ion_binding	ROR2	cellular_component	cell_part	FNBP4
molecular_function_complete	ion_binding	PDE1C	cellular_component	cell_part	ATP8A2
molecular_function_complete	ion_binding	TRIM71	cellular_component	cell_part	CENPE
molecular_function_complete	ion_binding	SNX29	cellular_component	cell_part	MYO18B
molecular_function_complete	ion_binding	GRIN2A	cellular_component	cell_part	LMCD1
molecular_function_complete	ion_binding	CHSY3	cellular_component	cell_part	BIRC6
molecular_function_complete	ion_binding	PKN2	cellular_component	cell_part	TXNDC5
molecular_function_complete	ion_binding	SYT14	cellular_component	cell_part	GAS7
molecular_function_complete	ion_binding	TRIM24	cellular_component	cell_part	CCNT2
molecular_function_complete	ion_binding	MACF1	cellular_component	cell_part	MYO1D
molecular_function_complete	ion_binding	PLA2G4E	cellular_component	cell_part	DTD1
molecular_function_complete	ion_binding	LDLRAD4	cellular_component	cell_part	BTBD9
molecular_function_complete	ion_binding	LIMS1	cellular_component	cell_part	MYO6
molecular_function_complete	ion_binding	DNM3	cellular_component	cell_part	FOXP1
molecular_function_complete	ion_binding	PDCD6	cellular_component	cell_part	CBFA2T3
molecular_function_complete	ion_binding	CACNA1C	cellular_component	cell_part	EEF1E1-BLOC1S5
molecular_function_complete	ion_binding	RYR2	cellular_component	cell_part	MCTP1
molecular_function_complete	ion_binding	STK3	cellular_component	cell_part	PTPRM
molecular_function_complete	ion_binding	CDH13	protein_class	G-protein_modulator	CCDC102B
molecular_function_complete	ion_binding	FAT3	protein_class	G-protein_modulator	RIMS2
molecular_function_complete	ion_binding	EDEM3	protein_class	G-protein_modulator	DENND5B
molecular_function_complete	ion_binding	HCN1	protein_class	G-protein_modulator	RABGAP1L
molecular_function_complete	ion_binding	BAZ2B	protein_class	G-protein_modulator	ERC1
molecular_function_complete	binding	TPT1	protein_class	G-protein_modulator	ARFIP1
molecular_function_complete	binding	EP400	protein_class	G-protein_modulator	IQSEC3
molecular_function_complete	binding	NAAA	protein_class	G-protein_modulator	SH3RF3
molecular_function_complete	binding	ANO2	protein_class	G-protein_modulator	EIF2B5
molecular_function_complete	binding	ZNF236	protein_class	G-protein_modulator	ARHGAP15
molecular_function_complete	binding	FCHSD2	protein_class	G-protein_modulator	ASAP1
molecular_function_complete	binding	WWOX	protein_class	G-protein_modulator	EPS15
molecular_function_complete	binding	HBE1	protein_class	G-protein_modulator	MYO16
molecular_function_complete	binding	ADARB2	protein_class	G-protein_modulator	SH3D19
molecular_function_complete	binding	MYLK	protein_class	G-protein_modulator	VAV3
molecular_function_complete	binding	STAMBPL1	protein_class	G-protein_modulator	RAPGEF5
molecular_function_complete	binding	PCDH9	protein_class	G-protein_modulator	ARHGEF18
molecular_function_complete	binding	SDK1	protein_class	G-protein_modulator	TBC1D4
molecular_function_complete	binding	OSBPL9	protein_class	G-protein_modulator	MYO18B
molecular_function_complete	binding	PUM1	protein_class	G-protein_modulator	ARHGAP20
molecular_function_complete	binding	BMPR1B	protein_class	G-protein_modulator	MYO1D
molecular_function_complete	binding	SUMF1	protein_class	G-protein_modulator	MYO6
molecular_function_complete	binding	RUNX1	protein_class	enzyme_modulator	CCDC102B
molecular_function_complete	binding	NRXN1	protein_class	enzyme_modulator	ATL2
molecular_function_complete	binding	NCALD	protein_class	enzyme_modulator	RIMS2
molecular_function_complete	binding	ARHGAP24	protein_class	enzyme_modulator	SEPT9
molecular_function_complete	binding	TSHR	protein_class	enzyme_modulator	TMPRSS11F
molecular_function_complete	binding	CDH3	protein_class	enzyme_modulator	GNG12
molecular_function_complete	binding	NREP	protein_class	enzyme_modulator	DENND5B
molecular_function_complete	binding	ATRNL1	protein_class	enzyme_modulator	GNA12
molecular_function_complete	binding	DLG2	protein_class	enzyme_modulator	RABGAP1L
molecular_function_complete	binding	FAM207A	protein_class	enzyme_modulator	PPP1R3A
molecular_function_complete	binding	FSTL5	protein_class	enzyme_modulator	NRXN3
molecular_function_complete	binding	IL16	protein_class	enzyme_modulator	ERC1
molecular_function_complete	binding	MARCH1	protein_class	enzyme_modulator	ARFIP1
molecular_function_complete	binding	NRG4	protein_class	enzyme_modulator	CCDC88A
molecular_function_complete	binding	CAGE1	protein_class	enzyme_modulator	IQSEC3
molecular_function_complete	binding	COLEC10	protein_class	enzyme_modulator	SH3RF3
molecular_function_complete	binding	EFCAB3	protein_class	enzyme_modulator	EIF2B5
molecular_function_complete	binding	SCO1	protein_class	enzyme_modulator	WDR75
molecular_function_complete	binding	NUDT3	protein_class	enzyme_modulator	GNG2
molecular_function_complete	binding	CCDC148	protein_class	enzyme_modulator	ARHGAP15
molecular_function_complete	binding	RUFY3	protein_class	enzyme_modulator	HECW1
molecular_function_complete	binding	MAGI1	protein_class	enzyme_modulator	PCNT
molecular_function_complete	binding	PABPC1	protein_class	enzyme_modulator	ASAP1
molecular_function_complete	binding	VWA8	protein_class	enzyme_modulator	GNG4
molecular_function_complete	binding	DGKI	protein_class	enzyme_modulator	EPS15
molecular_function_complete	binding	DLGAP1	protein_class	enzyme_modulator	ACBD5
molecular_function_complete	binding	ERO1LB	protein_class	enzyme_modulator	MYO16
molecular_function_complete	binding	ARHGAP17	protein_class	enzyme_modulator	NRG3
molecular_function_complete	binding	DIP2C	protein_class	enzyme_modulator	SH3D19
molecular_function_complete	binding	CABLES1	protein_class	enzyme_modulator	PHACTR1
molecular_function_complete	binding	TBC1D5	protein_class	enzyme_modulator	VAV3
molecular_function_complete	binding	FAM101A	protein_class	enzyme_modulator	RAPGEF5
molecular_function_complete	binding	LMO7	protein_class	enzyme_modulator	ADAMTS19
molecular_function_complete	binding	CHSY1	protein_class	enzyme_modulator	ARHGEF18
molecular_function_complete	binding	RNF144B	protein_class	enzyme_modulator	WDR72
molecular_function_complete	binding	ETV6	protein_class	enzyme_modulator	AGBL2
molecular_function_complete	binding	ANKRD27	protein_class	enzyme_modulator	TBC1D4
molecular_function_complete	binding	CDYL2	protein_class	enzyme_modulator	MYO18B
molecular_function_complete	binding	ATP13A4	protein_class	enzyme_modulator	BIRC6
molecular_function_complete	binding	CDH9	protein_class	enzyme_modulator	CCNT2
molecular_function_complete	binding	NXPH1	protein_class	enzyme_modulator	ARHGAP20
molecular_function_complete	binding	TIAM1	protein_class	enzyme_modulator	MYO1D
molecular_function_complete	binding	JAKMIP1	protein_class	enzyme_modulator	MYO6
molecular_function_complete	binding	NTRK2	protein_class	enzyme_modulator	ADAMTSL1
molecular_function_complete	binding	STEAP2	protein_class	enzyme_modulator	DPP10
molecular_function_complete	binding	WNK2	protein_class	enzyme_modulator	ATL2
molecular_function_complete	binding	DLGAP4	molecular_function_complete	anion_binding	PPIP5K2
molecular_function_complete	binding	DDAH1	molecular_function_complete	anion_binding	SPATA5
molecular_function_complete	binding	TGM4	molecular_function_complete	anion_binding	ACYP2
molecular_function_complete	binding	ZFYVE26	molecular_function_complete	anion_binding	P4HA1
molecular_function_complete	binding	SYTL2	molecular_function_complete	anion_binding	NR2F2
molecular_function_complete	binding	BACH2	molecular_function_complete	anion_binding	SMC6
molecular_function_complete	binding	SSBP2	molecular_function_complete	anion_binding	KYNU
molecular_function_complete	binding	ELF1	molecular_function_complete	anion_binding	ATL2
molecular_function_complete	binding	BASP1	molecular_function_complete	anion_binding	NOX5
molecular_function_complete	binding	EIF2B3	molecular_function_complete	anion_binding	MICAL2
molecular_function_complete	binding	YEATS2	molecular_function_complete	anion_binding	SEPT9
molecular_function_complete	binding	VRK3	molecular_function_complete	anion_binding	ASIC2
molecular_function_complete	binding	CAPN3	molecular_function_complete	anion_binding	DNAH7
molecular_function_complete	binding	MMP26	molecular_function_complete	anion_binding	KIF13A
molecular_function_complete	binding	TSGA10	molecular_function_complete	anion_binding	STARD9
molecular_function_complete	binding	SOX2	molecular_function_complete	anion_binding	PIK3CA
molecular_function_complete	binding	CDC42SE2	molecular_function_complete	anion_binding	RIMKLB
molecular_function_complete	binding	ADK	molecular_function_complete	anion_binding	GNG12
molecular_function_complete	binding	MYO5B	molecular_function_complete	anion_binding	PAM
molecular_function_complete	binding	RPS10	molecular_function_complete	anion_binding	FOXN3
molecular_function_complete	binding	RANBP17	molecular_function_complete	anion_binding	LRRK2
molecular_function_complete	binding	USH2A	molecular_function_complete	anion_binding	GNA12
molecular_function_complete	binding	CAMK4	molecular_function_complete	anion_binding	TPK1
molecular_function_complete	binding	LRCH3	molecular_function_complete	anion_binding	TNNI3K
molecular_function_complete	binding	CCNYL2	molecular_function_complete	anion_binding	GLRB
molecular_function_complete	binding	GRIN2B	molecular_function_complete	anion_binding	PDE11A
molecular_function_complete	binding	KCNT2	molecular_function_complete	anion_binding	RAB2A
molecular_function_complete	binding	EPB41L3	molecular_function_complete	anion_binding	PIGK
molecular_function_complete	binding	CELF2	molecular_function_complete	anion_binding	SIK3
molecular_function_complete	binding	RFX3	molecular_function_complete	anion_binding	ATM
molecular_function_complete	binding	ITGA9	molecular_function_complete	anion_binding	ARFIP1
molecular_function_complete	binding	SYNPR	molecular_function_complete	anion_binding	CCDC88A
molecular_function_complete	binding	FYTTD1	molecular_function_complete	anion_binding	SP4
molecular_function_complete	binding	RAB22A	molecular_function_complete	anion_binding	TTBK2
molecular_function_complete	binding	MAP2K5	molecular_function_complete	anion_binding	EPHB1
molecular_function_complete	binding	SLC25A13	molecular_function_complete	anion_binding	SWAP70
molecular_function_complete	binding	TTC17	molecular_function_complete	anion_binding	DPYS
molecular_function_complete	binding	TNKS	molecular_function_complete	anion_binding	ULK4
molecular_function_complete	binding	ZNF670	molecular_function_complete	anion_binding	FPGT
molecular_function_complete	binding	MTMR7	molecular_function_complete	anion_binding	DGKB
molecular_function_complete	binding	GPC6	molecular_function_complete	anion_binding	NADK2
molecular_function_complete	binding	FMN2	molecular_function_complete	anion_binding	ERBB4
molecular_function_complete	binding	EPB41L4A	molecular_function_complete	anion_binding	PRKCA
molecular_function_complete	binding	NCK2	molecular_function_complete	anion_binding	KIF20B
molecular_function_complete	binding	ARSB	molecular_function_complete	anion_binding	BMP2K
molecular_function_complete	binding	DPYD	molecular_function_complete	anion_binding	UBA6
molecular_function_complete	binding	HPSE2	molecular_function_complete	anion_binding	ASAP1
molecular_function_complete	binding	BBS9	molecular_function_complete	anion_binding	FGF14
molecular_function_complete	binding	PHACTR2	molecular_function_complete	anion_binding	COL25A1
molecular_function_complete	binding	CREB3L2	molecular_function_complete	anion_binding	UBE2D3
molecular_function_complete	binding	KIAA0226	molecular_function_complete	anion_binding	ITPR1
molecular_function_complete	binding	M1AP	molecular_function_complete	anion_binding	ACBD5
molecular_function_complete	binding	VPS13A	molecular_function_complete	anion_binding	ATR
molecular_function_complete	binding	RSRC1	molecular_function_complete	anion_binding	SH3PXD2B
molecular_function_complete	binding	NEK10	molecular_function_complete	anion_binding	BLK
molecular_function_complete	binding	PRICKLE2	molecular_function_complete	anion_binding	MYO16
molecular_function_complete	binding	MYO3B	molecular_function_complete	anion_binding	ADAM12
molecular_function_complete	binding	JAZF1	molecular_function_complete	anion_binding	DCLK2
molecular_function_complete	binding	SPAG16	molecular_function_complete	anion_binding	GRM7
molecular_function_complete	binding	MYOM1	molecular_function_complete	anion_binding	DYSF
molecular_function_complete	binding	ITPR2	molecular_function_complete	anion_binding	UBR1
molecular_function_complete	binding	MMP16	molecular_function_complete	anion_binding	NAV2
molecular_function_complete	binding	VPS53	molecular_function_complete	anion_binding	ATP11A
molecular_function_complete	binding	KCNIP4	molecular_function_complete	anion_binding	PDE4D
molecular_function_complete	binding	IFIH1	molecular_function_complete	anion_binding	MAPKAP1
molecular_function_complete	binding	NFASC	molecular_function_complete	anion_binding	ACSS3
molecular_function_complete	binding	SRPK2	molecular_function_complete	anion_binding	CDH4
molecular_function_complete	binding	B3GAT2	molecular_function_complete	anion_binding	PLD1
molecular_function_complete	binding	ACAP2	molecular_function_complete	anion_binding	ATP8A2
molecular_function_complete	binding	EMCN	molecular_function_complete	anion_binding	CENPE
molecular_function_complete	binding	FREM1	molecular_function_complete	anion_binding	NEK11
molecular_function_complete	binding	MAST4	molecular_function_complete	anion_binding	FGF12
molecular_function_complete	binding	ANXA4	molecular_function_complete	anion_binding	MYO18B
molecular_function_complete	binding	ADAMTS20	molecular_function_complete	anion_binding	DDX10
molecular_function_complete	binding	UTRN	molecular_function_complete	anion_binding	RAB28
molecular_function_complete	binding	KLF13	molecular_function_complete	anion_binding	ANXA7
molecular_function_complete	binding	RAP1GDS1	molecular_function_complete	anion_binding	PDE3A
molecular_function_complete	binding	ANKRD28	molecular_function_complete	anion_binding	MYO1D
molecular_function_complete	binding	L3MBTL4	molecular_function_complete	anion_binding	MYO6
molecular_function_complete	binding	RAB3B	molecular_function_complete	anion_binding	ACBD6
molecular_function_complete	binding	DLEU1	molecular_function_complete	anion_binding	INSR
molecular_function_complete	binding	STON2	molecular_function_complete	anion_binding	DPH6
molecular_function_complete	binding	OXR1	molecular_function_complete	anion_binding	ATL2
molecular_function_complete	binding	KIAA1217	biological_process_complete	regulation_of_neuron_migration	SEMA3A
molecular_function_complete	binding	RBMS1	biological_process_complete	regulation_of_neuron_migration	KIAA1598
molecular_function_complete	binding	PDE1A	biological_process_complete	regulation_of_neuron_migration	ULK4
molecular_function_complete	binding	SNTG1	biological_process_complete	regulation_of_neuron_migration	ERBB4
molecular_function_complete	binding	TENM2	biological_process_complete	regulation_of_neuron_migration	KIF20B
molecular_function_complete	binding	CADM1	biological_process_complete	regulation_of_neuron_migration	NRG1
molecular_function_complete	binding	MPP6	biological_process_complete	regulation_of_neuron_migration	NRG3
molecular_function_complete	binding	ZNF277	biological_process_complete	regulation_of_localization	NUMB
molecular_function_complete	binding	SLC12A6	biological_process_complete	regulation_of_localization	PKHD1
molecular_function_complete	binding	ARID4B	biological_process_complete	regulation_of_localization	UBAC2
molecular_function_complete	binding	C1orf21	biological_process_complete	regulation_of_localization	MAGI2
molecular_function_complete	binding	PRKAR1B	biological_process_complete	regulation_of_localization	CACNA2D3
molecular_function_complete	binding	ADAMTS9	biological_process_complete	regulation_of_localization	NR2F2
molecular_function_complete	binding	ARMC9	biological_process_complete	regulation_of_localization	DPYSL2
molecular_function_complete	binding	GRID2	biological_process_complete	regulation_of_localization	HAVCR2
molecular_function_complete	binding	HDAC4	biological_process_complete	regulation_of_localization	NOX5
molecular_function_complete	binding	USP12	biological_process_complete	regulation_of_localization	WWP2
molecular_function_complete	binding	CHL1	biological_process_complete	regulation_of_localization	RIMS2
molecular_function_complete	binding	RGS9	biological_process_complete	regulation_of_localization	KCNS3
molecular_function_complete	binding	OTUD7A	biological_process_complete	regulation_of_localization	PTPRG
molecular_function_complete	binding	CCBL2	biological_process_complete	regulation_of_localization	DTWD2
molecular_function_complete	binding	HSD17B4	biological_process_complete	regulation_of_localization	ASIC2
molecular_function_complete	binding	NFIA	biological_process_complete	regulation_of_localization	KCNE4
molecular_function_complete	binding	CEP89	biological_process_complete	regulation_of_localization	PAM
molecular_function_complete	binding	ZNF544	biological_process_complete	regulation_of_localization	LRRK2
molecular_function_complete	binding	NRD1	biological_process_complete	regulation_of_localization	GNA12
molecular_function_complete	binding	PTPRT	biological_process_complete	regulation_of_localization	LAMA2
molecular_function_complete	binding	MKL1	biological_process_complete	regulation_of_localization	SEMA3A
molecular_function_complete	binding	PC	biological_process_complete	regulation_of_localization	RABGAP1L
molecular_function_complete	binding	NBAS	biological_process_complete	regulation_of_localization	KIAA1598
molecular_function_complete	binding	ATXN10	biological_process_complete	regulation_of_localization	XPO4
molecular_function_complete	binding	ACOT11	biological_process_complete	regulation_of_localization	CHRM3
molecular_function_complete	binding	DST	biological_process_complete	regulation_of_localization	RB1
molecular_function_complete	binding	GPC5	biological_process_complete	regulation_of_localization	PPP3CA
molecular_function_complete	binding	THSD4	biological_process_complete	regulation_of_localization	ARFIP1
molecular_function_complete	binding	SHANK2	biological_process_complete	regulation_of_localization	SCN1A
molecular_function_complete	binding	ZNF473	biological_process_complete	regulation_of_localization	CTDSPL2
molecular_function_complete	binding	ZNF33B	biological_process_complete	regulation_of_localization	MCC
molecular_function_complete	binding	JUP	biological_process_complete	regulation_of_localization	CLTCL1
molecular_function_complete	binding	TAF3	biological_process_complete	regulation_of_localization	BANK1
molecular_function_complete	binding	FAP	biological_process_complete	regulation_of_localization	TWIST1
molecular_function_complete	binding	TDRD12	biological_process_complete	regulation_of_localization	SWAP70
molecular_function_complete	binding	FAM129A	biological_process_complete	regulation_of_localization	WDR75
molecular_function_complete	binding	PDE10A	biological_process_complete	regulation_of_localization	PTPRJ
molecular_function_complete	binding	MGAT4C	biological_process_complete	regulation_of_localization	ULK4
molecular_function_complete	binding	UBE4B	biological_process_complete	regulation_of_localization	CPEB1
molecular_function_complete	binding	RIMS1	biological_process_complete	regulation_of_localization	ERBB4
molecular_function_complete	binding	RAD51B	biological_process_complete	regulation_of_localization	VPS41
molecular_function_complete	binding	DIS3L2	biological_process_complete	regulation_of_localization	PCNT
molecular_function_complete	binding	KALRN	biological_process_complete	regulation_of_localization	PRKCA
molecular_function_complete	binding	EYA4	biological_process_complete	regulation_of_localization	KIF20B
molecular_function_complete	binding	FARS2	biological_process_complete	regulation_of_localization	NALCN
molecular_function_complete	binding	OSBPL6	biological_process_complete	regulation_of_localization	FGF14
molecular_function_complete	binding	KLHL1	biological_process_complete	regulation_of_localization	NRG1
molecular_function_complete	binding	POU2F1	biological_process_complete	regulation_of_localization	SLC25A21
molecular_function_complete	binding	CDH8	biological_process_complete	regulation_of_localization	PAWR
molecular_function_complete	binding	UPP2	biological_process_complete	regulation_of_localization	MAD1L1
molecular_function_complete	binding	IFT122	biological_process_complete	regulation_of_localization	UBE2D3
molecular_function_complete	binding	PLXND1	biological_process_complete	regulation_of_localization	ITPR1
molecular_function_complete	binding	DENND1A	biological_process_complete	regulation_of_localization	BLK
molecular_function_complete	binding	FRAS1	biological_process_complete	regulation_of_localization	KCNH7
molecular_function_complete	binding	ZNF716	biological_process_complete	regulation_of_localization	PPP3CB
molecular_function_complete	binding	AAK1	biological_process_complete	regulation_of_localization	NRG3
molecular_function_complete	binding	ANTXR1	biological_process_complete	regulation_of_localization	GRM7
molecular_function_complete	binding	GALK2	biological_process_complete	regulation_of_localization	STX18
molecular_function_complete	binding	KIF1B	biological_process_complete	regulation_of_localization	PDE4D
molecular_function_complete	binding	MYZAP	biological_process_complete	regulation_of_localization	FCRL5
molecular_function_complete	binding	MPP7	biological_process_complete	regulation_of_localization	NPSR1
molecular_function_complete	binding	CACNA1B	biological_process_complete	regulation_of_localization	AMOTL1
molecular_function_complete	binding	CACNB2	biological_process_complete	regulation_of_localization	KCNE1
molecular_function_complete	binding	SLC24A3	biological_process_complete	regulation_of_localization	SPIDR
molecular_function_complete	binding	LAMA3	biological_process_complete	regulation_of_localization	PLD1
molecular_function_complete	binding	NELL2	biological_process_complete	regulation_of_localization	TBC1D4
molecular_function_complete	binding	VAV2	biological_process_complete	regulation_of_localization	ATP8A2
molecular_function_complete	binding	JMJD1C	biological_process_complete	regulation_of_localization	FGF12
molecular_function_complete	binding	RAPH1	biological_process_complete	regulation_of_localization	FAM60A
molecular_function_complete	binding	FOXP2	biological_process_complete	regulation_of_localization	BTBD9
molecular_function_complete	binding	PRKG1	biological_process_complete	regulation_of_localization	MCU
molecular_function_complete	binding	MBP	biological_process_complete	regulation_of_localization	MYO6
molecular_function_complete	binding	DAB1	biological_process_complete	regulation_of_localization	FOXP1
molecular_function_complete	binding	SRBD1	biological_process_complete	regulation_of_localization	SLC8A1
molecular_function_complete	binding	ENOX1	biological_process_complete	regulation_of_localization	SEMA6D
molecular_function_complete	binding	VPS13B	biological_process_complete	regulation_of_localization	DPP10
molecular_function_complete	binding	STK32B	biological_process_complete	regulation_of_localization	INSR
molecular_function_complete	binding	T	biological_process_complete	regulation_of_localization	PTPRM
molecular_function_complete	binding	ZNF804A	biological_process_complete	regulation_of_localization	DPH6
molecular_function_complete	binding	GTF2A1L	biological_process_complete	regulation_of_localization	PPP1R9A
molecular_function_complete	binding	PARK2	biological_process_complete	biological_regulation	NUMB
molecular_function_complete	binding	SMYD3	biological_process_complete	biological_regulation	PKHD1
molecular_function_complete	binding	FOCAD	biological_process_complete	biological_regulation	UBAC2
molecular_function_complete	binding	EML1	biological_process_complete	biological_regulation	MAGI2
molecular_function_complete	binding	SLC24A2	biological_process_complete	biological_regulation	POT1
molecular_function_complete	binding	DLGAP2	biological_process_complete	biological_regulation	ANO3
molecular_function_complete	binding	BNC2	biological_process_complete	biological_regulation	PPIP5K2
molecular_function_complete	binding	AGBL1	biological_process_complete	biological_regulation	CACNA2D3
molecular_function_complete	binding	ZFYVE9	biological_process_complete	biological_regulation	NR2F2
molecular_function_complete	binding	DNAH14	biological_process_complete	biological_regulation	SMC6
molecular_function_complete	binding	AHRR	biological_process_complete	biological_regulation	DPYSL2
molecular_function_complete	binding	HMCN1	biological_process_complete	biological_regulation	HAVCR2
molecular_function_complete	binding	LRPPRC	biological_process_complete	biological_regulation	NOX5
molecular_function_complete	binding	ACAD9	biological_process_complete	biological_regulation	ATL2
molecular_function_complete	binding	AK5	biological_process_complete	biological_regulation	WWP2
molecular_function_complete	binding	RGS7	biological_process_complete	biological_regulation	RBFOX1
molecular_function_complete	binding	ANKS1B	biological_process_complete	biological_regulation	TSPAN9
molecular_function_complete	binding	ROR2	biological_process_complete	biological_regulation	MICAL2
molecular_function_complete	binding	PDE1C	biological_process_complete	biological_regulation	RIMS2
molecular_function_complete	binding	TRIM71	biological_process_complete	biological_regulation	KCNS3
molecular_function_complete	binding	SNX29	biological_process_complete	biological_regulation	GRID1
molecular_function_complete	binding	NPHP4	biological_process_complete	biological_regulation	PTPRG
molecular_function_complete	binding	GRIN2A	biological_process_complete	biological_regulation	RARB
molecular_function_complete	binding	CHSY3	biological_process_complete	biological_regulation	DTWD2
molecular_function_complete	binding	PKN2	biological_process_complete	biological_regulation	FAM120B
molecular_function_complete	binding	SCHIP1	biological_process_complete	biological_regulation	BLOC1S5
molecular_function_complete	binding	SYT14	biological_process_complete	biological_regulation	SEPT9
molecular_function_complete	binding	WDR70	biological_process_complete	biological_regulation	ASIC2
molecular_function_complete	binding	NAALADL2	biological_process_complete	biological_regulation	MORC3
molecular_function_complete	binding	TRIM24	biological_process_complete	biological_regulation	PDSS2
molecular_function_complete	binding	FXR1	biological_process_complete	biological_regulation	ZNRF3
molecular_function_complete	binding	FAM168A	biological_process_complete	biological_regulation	STARD9
molecular_function_complete	binding	MACF1	biological_process_complete	biological_regulation	KCNE4
molecular_function_complete	binding	PLA2G4E	biological_process_complete	biological_regulation	PIK3CA
molecular_function_complete	binding	LDLRAD4	biological_process_complete	biological_regulation	SSH1
molecular_function_complete	binding	LIMS1	biological_process_complete	biological_regulation	ATRN
molecular_function_complete	binding	TNRC6B	biological_process_complete	biological_regulation	GNG12
molecular_function_complete	binding	DNM3	biological_process_complete	biological_regulation	PAM
molecular_function_complete	binding	SORCS1	biological_process_complete	biological_regulation	GPR141
molecular_function_complete	binding	PDCD6	biological_process_complete	biological_regulation	DENND5B
molecular_function_complete	binding	IGF1	biological_process_complete	biological_regulation	LDLRAD3
molecular_function_complete	binding	LHCGR	biological_process_complete	biological_regulation	FOXN3
molecular_function_complete	binding	CACNA1C	biological_process_complete	biological_regulation	LRRK2
molecular_function_complete	binding	RYR2	biological_process_complete	biological_regulation	DCDC1
molecular_function_complete	binding	MEF2C	biological_process_complete	biological_regulation	GNA12
molecular_function_complete	binding	STK3	biological_process_complete	biological_regulation	LAMA2
molecular_function_complete	binding	CDH13	biological_process_complete	biological_regulation	SEMA3A
molecular_function_complete	binding	NOL10	biological_process_complete	biological_regulation	RABGAP1L
molecular_function_complete	binding	FAT3	biological_process_complete	biological_regulation	TRPS1
molecular_function_complete	binding	SVIL	biological_process_complete	biological_regulation	UNC13C
molecular_function_complete	binding	EDEM3	biological_process_complete	biological_regulation	KIAA1598
molecular_function_complete	binding	HCN1	biological_process_complete	biological_regulation	NRXN3
molecular_function_complete	binding	BAZ2B	biological_process_complete	biological_regulation	XPO4
molecular_function_complete	binding	TENM4	biological_process_complete	biological_regulation	RFX2
biological_process_complete	synapse_organization	SDK1	biological_process_complete	biological_regulation	BANP
biological_process_complete	synapse_organization	NRXN1	biological_process_complete	biological_regulation	SPIN1
biological_process_complete	synapse_organization	LRRTM4	biological_process_complete	biological_regulation	TNNI3K
biological_process_complete	synapse_organization	NTRNK2	biological_process_complete	biological_regulation	ITGBL1
biological_process_complete	synapse_organization	SDK2	biological_process_complete	biological_regulation	ERC1
biological_process_complete	synapse_organization	NFASC	biological_process_complete	biological_regulation	INPP4B
biological_process_complete	synapse_organization	UTRN	biological_process_complete	biological_regulation	COMMD10
biological_process_complete	synapse_organization	CADM1	biological_process_complete	biological_regulation	DISC1
biological_process_complete	synapse_organization	NFIA	biological_process_complete	biological_regulation	NCOA1
biological_process_complete	synapse_organization	NRD1	biological_process_complete	biological_regulation	VWC2
biological_process_complete	synapse_organization	SHANK2	biological_process_complete	biological_regulation	CHRM3
biological_process_complete	synapse_organization	PLXND1	biological_process_complete	biological_regulation	CELF4
biological_process_complete	synapse_organization	CACNB2	biological_process_complete	biological_regulation	GLRB
biological_process_complete	synapse_organization	DNM3	biological_process_complete	biological_regulation	PDE11A
biological_process_complete	learning_or_memory	NRXN1	biological_process_complete	biological_regulation	RAB2A
biological_process_complete	learning_or_memory	DGKI	biological_process_complete	biological_regulation	RB1
biological_process_complete	learning_or_memory	NTRNK2	biological_process_complete	biological_regulation	SIK3
biological_process_complete	learning_or_memory	CAMK4	biological_process_complete	biological_regulation	INTS6
biological_process_complete	learning_or_memory	GRIN2B	biological_process_complete	biological_regulation	LMF1
biological_process_complete	learning_or_memory	PRKAR1B	biological_process_complete	biological_regulation	INADL
biological_process_complete	learning_or_memory	SHANK2	biological_process_complete	biological_regulation	DAAM1
biological_process_complete	learning_or_memory	TANC1	biological_process_complete	biological_regulation	PPP3CA
biological_process_complete	learning_or_memory	FOXP2	biological_process_complete	biological_regulation	PTPRA
biological_process_complete	learning_or_memory	KCNK10	biological_process_complete	biological_regulation	HLA-DQB1
biological_process_complete	learning_or_memory	PARK2	biological_process_complete	biological_regulation	ATM
biological_process_complete	learning_or_memory	SLC24A2	biological_process_complete	biological_regulation	ARFIP1
biological_process_complete	learning_or_memory	GRIN2A	biological_process_complete	biological_regulation	RPA3
biological_process_complete	learning_or_memory	IGF1	biological_process_complete	biological_regulation	CCDC88A
biological_process_complete	learning_or_memory	CACNA1C	biological_process_complete	biological_regulation	TASP1
biological_process_complete	learning_or_memory	MEF2C	biological_process_complete	biological_regulation	IQSEC3
biological_process_complete	learning_or_memory	SORCS3	biological_process_complete	biological_regulation	SCN1A
biological_process_complete	cognition	NRXN1	biological_process_complete	biological_regulation	ZFHX4
biological_process_complete	cognition	DGKI	biological_process_complete	biological_regulation	EIF2B5
biological_process_complete	cognition	JAKMIP1	biological_process_complete	biological_regulation	DIO2
biological_process_complete	cognition	NTRNK2	biological_process_complete	biological_regulation	CTDSPL2
biological_process_complete	cognition	CAMK4	biological_process_complete	biological_regulation	MCC
biological_process_complete	cognition	GRIN2B	biological_process_complete	biological_regulation	BTBD7
biological_process_complete	cognition	PRKAR1B	biological_process_complete	biological_regulation	FBXW8
biological_process_complete	cognition	CHL1	biological_process_complete	biological_regulation	IL34
biological_process_complete	cognition	SHANK2	biological_process_complete	biological_regulation	SP4
biological_process_complete	cognition	TANC1	biological_process_complete	biological_regulation	NRIP1
biological_process_complete	cognition	FOXP2	biological_process_complete	biological_regulation	CLTCL1
biological_process_complete	cognition	KCNK10	biological_process_complete	biological_regulation	BANK1
biological_process_complete	cognition	GTF2A1L	biological_process_complete	biological_regulation	TTBK2
biological_process_complete	cognition	PARK2	biological_process_complete	biological_regulation	FLG
biological_process_complete	cognition	SLC24A2	biological_process_complete	biological_regulation	EPHB1
biological_process_complete	cognition	GRIN2A	biological_process_complete	biological_regulation	TWIST1
biological_process_complete	cognition	LHCGR	biological_process_complete	biological_regulation	SWAP70
biological_process_complete	cognition	IGF1	biological_process_complete	biological_regulation	WDR75
biological_process_complete	cognition	CACNA1C	biological_process_complete	biological_regulation	PTPRJ
biological_process_complete	cognition	MEF2C	biological_process_complete	biological_regulation	MGRN1
biological_process_complete	cognition	SORCS3	biological_process_complete	biological_regulation	EEF1E1
biological_process_complete	single_organism_behaviour	SDK1	biological_process_complete	biological_regulation	ULK4
biological_process_complete	single_organism_behaviour	PUM1	biological_process_complete	biological_regulation	FPGT
biological_process_complete	single_organism_behaviour	RUNX1	biological_process_complete	biological_regulation	GNG2
biological_process_complete	single_organism_behaviour	NRXN1	biological_process_complete	biological_regulation	PTH2R
biological_process_complete	single_organism_behaviour	DGKI	biological_process_complete	biological_regulation	DGKB
biological_process_complete	single_organism_behaviour	NTRK2	biological_process_complete	biological_regulation	ARHGAP15
biological_process_complete	single_organism_behaviour	CAMK4	biological_process_complete	biological_regulation	FEZ2
biological_process_complete	single_organism_behaviour	GRIN2B	biological_process_complete	biological_regulation	CPEB1
biological_process_complete	single_organism_behaviour	OXR1	biological_process_complete	biological_regulation	HECW1
biological_process_complete	single_organism_behaviour	PRKAR1B	biological_process_complete	biological_regulation	MICU1
biological_process_complete	single_organism_behaviour	CHL1	biological_process_complete	biological_regulation	ERBB4
biological_process_complete	single_organism_behaviour	SHANK2	biological_process_complete	biological_regulation	GABBR2
biological_process_complete	single_organism_behaviour	KLHL1	biological_process_complete	biological_regulation	VPS41
biological_process_complete	single_organism_behaviour	TANC1	biological_process_complete	biological_regulation	PCNT
biological_process_complete	single_organism_behaviour	FOXP2	biological_process_complete	biological_regulation	PRKCA
biological_process_complete	single_organism_behaviour	DAB1	biological_process_complete	biological_regulation	KIF20B
biological_process_complete	single_organism_behaviour	KCNK10	biological_process_complete	biological_regulation	GRIA4
biological_process_complete	single_organism_behaviour	PARK2	biological_process_complete	biological_regulation	NALCN
biological_process_complete	single_organism_behaviour	SLC24A2	biological_process_complete	biological_regulation	BMP2K
biological_process_complete	single_organism_behaviour	NPHP4	biological_process_complete	biological_regulation	ASAP1
biological_process_complete	single_organism_behaviour	GRIN2A	biological_process_complete	biological_regulation	FGF14
biological_process_complete	single_organism_behaviour	IGF1	biological_process_complete	biological_regulation	DNER
biological_process_complete	single_organism_behaviour	CACNA1C	biological_process_complete	biological_regulation	GNG4
biological_process_complete	single_organism_behaviour	MEF2C	biological_process_complete	biological_regulation	NELL1
biological_process_complete	single_organism_behaviour	SORCS3	biological_process_complete	biological_regulation	PTPRD
biological_process_complete	behaviour	SDK1	biological_process_complete	biological_regulation	EPS15
biological_process_complete	behaviour	PUM1	biological_process_complete	biological_regulation	NRG1
biological_process_complete	behaviour	RUNX1	biological_process_complete	biological_regulation	SLC25A21
biological_process_complete	behaviour	NRXN1	biological_process_complete	biological_regulation	GABRG1
biological_process_complete	behaviour	DGKI	biological_process_complete	biological_regulation	PAWR
biological_process_complete	behaviour	NTRK2	biological_process_complete	biological_regulation	MAD1L1
biological_process_complete	behaviour	CAMK4	biological_process_complete	biological_regulation	UBE2D3
biological_process_complete	behaviour	GRIN2B	biological_process_complete	biological_regulation	ITPR1
biological_process_complete	behaviour	VPS13A	biological_process_complete	biological_regulation	ATR
biological_process_complete	behaviour	OXR1	biological_process_complete	biological_regulation	BDNF
biological_process_complete	behaviour	PRKAR1B	biological_process_complete	biological_regulation	SH3PXD2B
biological_process_complete	behaviour	CHL1	biological_process_complete	biological_regulation	EYA3
biological_process_complete	behaviour	SHANK2	biological_process_complete	biological_regulation	BLK
biological_process_complete	behaviour	KLHL1	biological_process_complete	biological_regulation	FBLN2
biological_process_complete	behaviour	CACNA1B	biological_process_complete	biological_regulation	NEGR1
biological_process_complete	behaviour	TANC1	biological_process_complete	biological_regulation	PAPPA2
biological_process_complete	behaviour	FOXP2	biological_process_complete	biological_regulation	KCNH7
biological_process_complete	behaviour	DAB1	biological_process_complete	biological_regulation	FGGY
biological_process_complete	behaviour	KCNK10	biological_process_complete	biological_regulation	FUT8
biological_process_complete	behaviour	PARK2	biological_process_complete	biological_regulation	MYO16
biological_process_complete	behaviour	SLC24A2	biological_process_complete	biological_regulation	CDH18
biological_process_complete	behaviour	NPHP4	biological_process_complete	biological_regulation	PPP3CB
biological_process_complete	behaviour	GRIN2A	biological_process_complete	biological_regulation	ADAM12
biological_process_complete	behaviour	IGF1	biological_process_complete	biological_regulation	NRG3
biological_process_complete	behaviour	CACNA1C	biological_process_complete	biological_regulation	DCLK2
biological_process_complete	behaviour	MEF2C	biological_process_complete	biological_regulation	GRM7
biological_process_complete	behaviour	SORCS3	biological_process_complete	biological_regulation	UBR1
cellular_component_complete	neuronal_postsynaptic_density	DLG2	biological_process_complete	biological_regulation	NAV2
cellular_component_complete	neuronal_postsynaptic_density	DGKI	biological_process_complete	biological_regulation	ATP11A
cellular_component_complete	neuronal_postsynaptic_density	DLGAP1	biological_process_complete	biological_regulation	SH3D19
cellular_component_complete	neuronal_postsynaptic_density	NTRK2	biological_process_complete	biological_regulation	FLNB
cellular_component_complete	neuronal_postsynaptic_density	GRIN2B	biological_process_complete	biological_regulation	PHACTR1
cellular_component_complete	neuronal_postsynaptic_density	EPB41L3	biological_process_complete	biological_regulation	VOPP1
cellular_component_complete	neuronal_postsynaptic_density	NCK2	biological_process_complete	biological_regulation	CDKN2B
cellular_component_complete	neuronal_postsynaptic_density	DST	biological_process_complete	biological_regulation	VAV3
cellular_component_complete	neuronal_postsynaptic_density	GRIN2A	biological_process_complete	biological_regulation	STX18
cellular_component_complete	neuronal_postsynaptic_density	MACF1	biological_process_complete	biological_regulation	PDE4D
cellular_component_complete	neuronal_postsynaptic_density	SORCS3	biological_process_complete	biological_regulation	FCRL5
cellular_component_complete	neuron_part	PCDH9	biological_process_complete	biological_regulation	CDH23
cellular_component_complete	neuron_part	BMPR1B	biological_process_complete	biological_regulation	TMTC2
cellular_component_complete	neuron_part	NRXN1	biological_process_complete	biological_regulation	MAPKAP1
cellular_component_complete	neuron_part	DLG2	biological_process_complete	biological_regulation	NPSR1
cellular_component_complete	neuron_part	RUFY3	biological_process_complete	biological_regulation	OR11A1
cellular_component_complete	neuron_part	DGKI	biological_process_complete	biological_regulation	RAPGEF5
cellular_component_complete	neuron_part	DLGAP1	biological_process_complete	biological_regulation	PPFIA2
cellular_component_complete	neuron_part	ANKRD27	biological_process_complete	biological_regulation	ADAMTS19
cellular_component_complete	neuron_part	TIAM1	biological_process_complete	biological_regulation	AMOTL1
cellular_component_complete	neuron_part	NTRK2	biological_process_complete	biological_regulation	ARHGEF18
cellular_component_complete	neuron_part	BASP1	biological_process_complete	biological_regulation	KCNE1
cellular_component_complete	neuron_part	TSGA10	biological_process_complete	biological_regulation	AUTS2
cellular_component_complete	neuron_part	USH2A	biological_process_complete	biological_regulation	DKK2
cellular_component_complete	neuron_part	GRIN2B	biological_process_complete	biological_regulation	CRIM1
cellular_component_complete	neuron_part	EPB41L3	biological_process_complete	biological_regulation	GRM5
cellular_component_complete	neuron_part	GRIK4	biological_process_complete	biological_regulation	GRIK2
cellular_component_complete	neuron_part	SYNPR	biological_process_complete	biological_regulation	CTNND2
cellular_component_complete	neuron_part	POLR2M	biological_process_complete	biological_regulation	SPIDR
cellular_component_complete	neuron_part	NCK2	biological_process_complete	biological_regulation	CDH4
cellular_component_complete	neuron_part	MYO3B	biological_process_complete	biological_regulation	PLD1
cellular_component_complete	neuron_part	NFASC	biological_process_complete	biological_regulation	ZNF385D
cellular_component_complete	neuron_part	CNTNAP4	biological_process_complete	biological_regulation	TBC1D4
cellular_component_complete	neuron_part	UTRN	biological_process_complete	biological_regulation	ATP8A2
cellular_component_complete	neuron_part	RAB3B	biological_process_complete	biological_regulation	ARHGAP11B
cellular_component_complete	neuron_part	STON2	biological_process_complete	biological_regulation	CENPE
cellular_component_complete	neuron_part	TENM2	biological_process_complete	biological_regulation	NEK11
cellular_component_complete	neuron_part	CADM1	biological_process_complete	biological_regulation	FGF12
cellular_component_complete	neuron_part	GRID2	biological_process_complete	biological_regulation	LMCD1
cellular_component_complete	neuron_part	CHL1	biological_process_complete	biological_regulation	KRBOX1
cellular_component_complete	neuron_part	CNTN4	biological_process_complete	biological_regulation	RAB28
cellular_component_complete	neuron_part	RGS9	biological_process_complete	biological_regulation	ANXA7
cellular_component_complete	neuron_part	ATXN10	biological_process_complete	biological_regulation	SLC39A12
cellular_component_complete	neuron_part	DST	biological_process_complete	biological_regulation	DENND2A
cellular_component_complete	neuron_part	SHANK2	biological_process_complete	biological_regulation	TXNDC5
cellular_component_complete	neuron_part	PDE10A	biological_process_complete	biological_regulation	BIRC6
cellular_component_complete	neuron_part	RIMS1	biological_process_complete	biological_regulation	PDE3A
cellular_component_complete	neuron_part	KLHL1	biological_process_complete	biological_regulation	GAS7
cellular_component_complete	neuron_part	CDH8	biological_process_complete	biological_regulation	EXOC4
cellular_component_complete	neuron_part	DENND1A	biological_process_complete	biological_regulation	CCNT2
cellular_component_complete	neuron_part	AAK1	biological_process_complete	biological_regulation	ARHGAP20
cellular_component_complete	neuron_part	KIF1B	biological_process_complete	biological_regulation	MYO1D
cellular_component_complete	neuron_part	CACNA1B	biological_process_complete	biological_regulation	FAM60A
cellular_component_complete	neuron_part	TANC1	biological_process_complete	biological_regulation	DTD1
cellular_component_complete	neuron_part	NELL2	biological_process_complete	biological_regulation	BTBD9
cellular_component_complete	neuron_part	MBP	biological_process_complete	biological_regulation	ZEB1
cellular_component_complete	neuron_part	DAB1	biological_process_complete	biological_regulation	MCU
cellular_component_complete	neuron_part	PARK2	biological_process_complete	biological_regulation	LRRC4C
cellular_component_complete	neuron_part	ACAD9	biological_process_complete	biological_regulation	ESR2
cellular_component_complete	neuron_part	RGS7	biological_process_complete	biological_regulation	CELF1
cellular_component_complete	neuron_part	ANKS1B	biological_process_complete	biological_regulation	NIFK
cellular_component_complete	neuron_part	GRIN2A	biological_process_complete	biological_regulation	MYO6
cellular_component_complete	neuron_part	FXR1	biological_process_complete	biological_regulation	FOXP1
cellular_component_complete	neuron_part	MACF1	biological_process_complete	biological_regulation	SLC8A1
cellular_component_complete	neuron_part	DNM3	biological_process_complete	biological_regulation	CBFA2T3
cellular_component_complete	neuron_part	IGF1	biological_process_complete	biological_regulation	CNTN6
cellular_component_complete	neuron_part	CACNA1C	biological_process_complete	biological_regulation	SEMA6D
cellular_component_complete	neuron_part	CDH13	biological_process_complete	biological_regulation	CLSTN2
cellular_component_complete	neuron_part	SORCS3	biological_process_complete	biological_regulation	DPP10
cellular_component_complete	neuron_part	HCN1	biological_process_complete	biological_regulation	INSR
cellular_component_complete	neuron_part	TENM4	biological_process_complete	biological_regulation	MCTP1
cellular_component_complete	cell_projection_part	PCDH9	biological_process_complete	biological_regulation	RCAN1
cellular_component_complete	cell_projection_part	DLG2	biological_process_complete	biological_regulation	SOX6
cellular_component_complete	cell_projection_part	RUFY3	biological_process_complete	biological_regulation	PTPRM
cellular_component_complete	cell_projection_part	DGKI	biological_process_complete	biological_regulation	DPH6
cellular_component_complete	cell_projection_part	DLGAP1	biological_process_complete	biological_regulation	DCC
cellular_component_complete	cell_projection_part	TIAM1	biological_process_complete	biological_regulation	MITF
cellular_component_complete	cell_projection_part	NTRK2	biological_process_complete	biological_regulation	PPP1R9A
cellular_component_complete	cell_projection_part	BASP1	biological_process_complete	biological_regulation	SCTR
cellular_component_complete	cell_projection_part	USH2A	biological_process_complete	biological_regulation	ATL2
cellular_component_complete	cell_projection_part	GRIN2B	biological_process_complete	biological_regulation	KDM5A
cellular_component_complete	cell_projection_part	EPB41L3	biological_process_complete	regulation_of_neurogenesis	NUMB
cellular_component_complete	cell_projection_part	NCK2	biological_process_complete	regulation_of_neurogenesis	MAGI2
cellular_component_complete	cell_projection_part	BBS9	biological_process_complete	regulation_of_neurogenesis	DPYSL2
cellular_component_complete	cell_projection_part	MYO3B	biological_process_complete	regulation_of_neurogenesis	RIMS2
cellular_component_complete	cell_projection_part	SPAG16	biological_process_complete	regulation_of_neurogenesis	RARB
cellular_component_complete	cell_projection_part	NFASC	biological_process_complete	regulation_of_neurogenesis	SSH1
cellular_component_complete	cell_projection_part	UTRN	biological_process_complete	regulation_of_neurogenesis	LRRK2
cellular_component_complete	cell_projection_part	SNTG1	biological_process_complete	regulation_of_neurogenesis	SEMA3A
cellular_component_complete	cell_projection_part	TENM2	biological_process_complete	regulation_of_neurogenesis	KIAA1598
cellular_component_complete	cell_projection_part	CADM1	biological_process_complete	regulation_of_neurogenesis	DISC1
cellular_component_complete	cell_projection_part	PRKAR1B	biological_process_complete	regulation_of_neurogenesis	NCOA1
cellular_component_complete	cell_projection_part	GRID2	biological_process_complete	regulation_of_neurogenesis	VWC2
cellular_component_complete	cell_projection_part	CEP89	biological_process_complete	regulation_of_neurogenesis	PPP3CA
cellular_component_complete	cell_projection_part	DST	biological_process_complete	regulation_of_neurogenesis	CCDC88A
cellular_component_complete	cell_projection_part	SHANK2	biological_process_complete	regulation_of_neurogenesis	FBXW8
cellular_component_complete	cell_projection_part	FAP	biological_process_complete	regulation_of_neurogenesis	ULK4
cellular_component_complete	cell_projection_part	CDH8	biological_process_complete	regulation_of_neurogenesis	CPEB1
cellular_component_complete	cell_projection_part	IFT122	biological_process_complete	regulation_of_neurogenesis	ERBB4
cellular_component_complete	cell_projection_part	AAK1	biological_process_complete	regulation_of_neurogenesis	KIF20B
cellular_component_complete	cell_projection_part	ANTXR1	biological_process_complete	regulation_of_neurogenesis	ASAP1
cellular_component_complete	cell_projection_part	TANC1	biological_process_complete	regulation_of_neurogenesis	DNER
cellular_component_complete	cell_projection_part	MBP	biological_process_complete	regulation_of_neurogenesis	PTPRD
cellular_component_complete	cell_projection_part	RGS7	biological_process_complete	regulation_of_neurogenesis	EPS15
cellular_component_complete	cell_projection_part	ANKS1B	biological_process_complete	regulation_of_neurogenesis	NRG1
cellular_component_complete	cell_projection_part	NPHP4	biological_process_complete	regulation_of_neurogenesis	BDNF
cellular_component_complete	cell_projection_part	GRIN2A	biological_process_complete	regulation_of_neurogenesis	NEGR1
cellular_component_complete	cell_projection_part	FXR1	biological_process_complete	regulation_of_neurogenesis	NRG3
cellular_component_complete	cell_projection_part	MACF1	biological_process_complete	regulation_of_neurogenesis	CDH4
cellular_component_complete	cell_projection_part	DNM3	biological_process_complete	regulation_of_neurogenesis	ATP8A2
cellular_component_complete	cell_projection_part	CACNA1C	biological_process_complete	regulation_of_neurogenesis	SLC39A12
cellular_component_complete	cell_projection_part	SORCS3	biological_process_complete	regulation_of_cell_development	NUMB
cellular_component_complete	cell_projection	ANO2	biological_process_complete	regulation_of_cell_development	MAGI2
cellular_component_complete	cell_projection	WWOX	biological_process_complete	regulation_of_cell_development	DPYSL2
cellular_component_complete	cell_projection	MYLK	biological_process_complete	regulation_of_cell_development	RIMS2
cellular_component_complete	cell_projection	PCDH9	biological_process_complete	regulation_of_cell_development	RARB
cellular_component_complete	cell_projection	BMPR1B	biological_process_complete	regulation_of_cell_development	SSH1
cellular_component_complete	cell_projection	ARHGAP24	biological_process_complete	regulation_of_cell_development	LRRK2
cellular_component_complete	cell_projection	DLG2	biological_process_complete	regulation_of_cell_development	SEMA3A
cellular_component_complete	cell_projection	RUFY3	biological_process_complete	regulation_of_cell_development	KIAA1598
cellular_component_complete	cell_projection	MAGI1	biological_process_complete	regulation_of_cell_development	DISC1
cellular_component_complete	cell_projection	DGKI	biological_process_complete	regulation_of_cell_development	NCOA1
cellular_component_complete	cell_projection	DLGAP1	biological_process_complete	regulation_of_cell_development	VWC2
cellular_component_complete	cell_projection	ARHGEF26	biological_process_complete	regulation_of_cell_development	PPP3CA
cellular_component_complete	cell_projection	ANKRD27	biological_process_complete	regulation_of_cell_development	CCDC88A
cellular_component_complete	cell_projection	TIAM1	biological_process_complete	regulation_of_cell_development	FBXW8
cellular_component_complete	cell_projection	NTRK2	biological_process_complete	regulation_of_cell_development	TWIST1
cellular_component_complete	cell_projection	BASP1	biological_process_complete	regulation_of_cell_development	ULK4
cellular_component_complete	cell_projection	TSGA10	biological_process_complete	regulation_of_cell_development	CPEB1
cellular_component_complete	cell_projection	CDC42SE2	biological_process_complete	regulation_of_cell_development	ERBB4
cellular_component_complete	cell_projection	USH2A	biological_process_complete	regulation_of_cell_development	KIF20B
cellular_component_complete	cell_projection	GRIN2B	biological_process_complete	regulation_of_cell_development	ASAP1
cellular_component_complete	cell_projection	EPB41L3	biological_process_complete	regulation_of_cell_development	DNER
cellular_component_complete	cell_projection	SYNPR	biological_process_complete	regulation_of_cell_development	PTPRD
cellular_component_complete	cell_projection	RAB22A	biological_process_complete	regulation_of_cell_development	EPS15
cellular_component_complete	cell_projection	FMN2	biological_process_complete	regulation_of_cell_development	NRG1
cellular_component_complete	cell_projection	NCK2	biological_process_complete	regulation_of_cell_development	BDNF
cellular_component_complete	cell_projection	BBS9	biological_process_complete	regulation_of_cell_development	NEGR1
cellular_component_complete	cell_projection	MYO3B	biological_process_complete	regulation_of_cell_development	NRG3
cellular_component_complete	cell_projection	SPAG16	biological_process_complete	regulation_of_cell_development	CDH4
cellular_component_complete	cell_projection	NFASC	biological_process_complete	regulation_of_cell_development	ATP8A2
cellular_component_complete	cell_projection	CNTNAP4	biological_process_complete	regulation_of_cell_development	SLC39A12
cellular_component_complete	cell_projection	UTRN	biological_process_complete	regulation_of_cell_development	PDE3A
cellular_component_complete	cell_projection	STON2	biological_process_complete	regulation_of_cell_development	ZEB1
cellular_component_complete	cell_projection	SNTG1	biological_process_complete	regulation_of_cell_development	LRRC4C
cellular_component_complete	cell_projection	TENM2	biological_process_complete	regulation_of_cell_development	SEMA6D
cellular_component_complete	cell_projection	CADM1	biological_process_complete	regulation_of_cell_development	DCC
cellular_component_complete	cell_projection	PRKAR1B	biological_process_complete	regulation_of_cell_development	PPP1R9A
cellular_component_complete	cell_projection	GRID2	biological_process_complete	regulation_of_developmental_process	NUMB
cellular_component_complete	cell_projection	CHL1	biological_process_complete	regulation_of_developmental_process	MAGI2
cellular_component_complete	cell_projection	CNTN4	biological_process_complete	regulation_of_developmental_process	DPYSL2
cellular_component_complete	cell_projection	RGS9	biological_process_complete	regulation_of_developmental_process	HAVCR2
cellular_component_complete	cell_projection	CEP89	biological_process_complete	regulation_of_developmental_process	RIMS2
cellular_component_complete	cell_projection	ATXN10	biological_process_complete	regulation_of_developmental_process	RARB
cellular_component_complete	cell_projection	DST	biological_process_complete	regulation_of_developmental_process	BLOC1S5
cellular_component_complete	cell_projection	SHANK2	biological_process_complete	regulation_of_developmental_process	SEPT9
cellular_component_complete	cell_projection	FAP	biological_process_complete	regulation_of_developmental_process	ASIC2
cellular_component_complete	cell_projection	KLHL1	biological_process_complete	regulation_of_developmental_process	ZNRF3
cellular_component_complete	cell_projection	CDH8	biological_process_complete	regulation_of_developmental_process	PIK3CA
cellular_component_complete	cell_projection	IFT122	biological_process_complete	regulation_of_developmental_process	SSH1
cellular_component_complete	cell_projection	PLXND1	biological_process_complete	regulation_of_developmental_process	ATRN
cellular_component_complete	cell_projection	DENND1A	biological_process_complete	regulation_of_developmental_process	LRRK2
cellular_component_complete	cell_projection	AAK1	biological_process_complete	regulation_of_developmental_process	GNA12
cellular_component_complete	cell_projection	ANTXR1	biological_process_complete	regulation_of_developmental_process	LAMA2
cellular_component_complete	cell_projection	KIF1B	biological_process_complete	regulation_of_developmental_process	SEMA3A
cellular_component_complete	cell_projection	CACNA1B	biological_process_complete	regulation_of_developmental_process	TRPS1
cellular_component_complete	cell_projection	TANC1	biological_process_complete	regulation_of_developmental_process	KIAA1598
cellular_component_complete	cell_projection	NELL2	biological_process_complete	regulation_of_developmental_process	NRXN3
cellular_component_complete	cell_projection	RAPH1	biological_process_complete	regulation_of_developmental_process	DISC1
cellular_component_complete	cell_projection	MBP	biological_process_complete	regulation_of_developmental_process	NCOA1
cellular_component_complete	cell_projection	DAB1	biological_process_complete	regulation_of_developmental_process	VWC2
cellular_component_complete	cell_projection	PARK2	biological_process_complete	regulation_of_developmental_process	RB1
cellular_component_complete	cell_projection	DNAH14	biological_process_complete	regulation_of_developmental_process	PPP3CA
cellular_component_complete	cell_projection	ACAD9	biological_process_complete	regulation_of_developmental_process	DAAM1
cellular_component_complete	cell_projection	RGS7	biological_process_complete	regulation_of_developmental_process	CCDC88A
cellular_component_complete	cell_projection	ANKS1B	biological_process_complete	regulation_of_developmental_process	BTBD7
cellular_component_complete	cell_projection	PDE1C	biological_process_complete	regulation_of_developmental_process	FBXW8
cellular_component_complete	cell_projection	NPHP4	biological_process_complete	regulation_of_developmental_process	IL34
cellular_component_complete	cell_projection	GRIN2A	biological_process_complete	regulation_of_developmental_process	EPHB1
cellular_component_complete	cell_projection	PKN2	biological_process_complete	regulation_of_developmental_process	TWIST1
cellular_component_complete	cell_projection	FXR1	biological_process_complete	regulation_of_developmental_process	EEF1E1
cellular_component_complete	cell_projection	MACF1	biological_process_complete	regulation_of_developmental_process	ULK4
cellular_component_complete	cell_projection	DNM3	biological_process_complete	regulation_of_developmental_process	ARHGAP15
cellular_component_complete	cell_projection	CACNA1C	biological_process_complete	regulation_of_developmental_process	CPEB1
cellular_component_complete	cell_projection	CDH13	biological_process_complete	regulation_of_developmental_process	ERBB4
cellular_component_complete	cell_projection	SORCS3	biological_process_complete	regulation_of_developmental_process	PRKCA
cellular_component_complete	cell_projection	SVIL	biological_process_complete	regulation_of_developmental_process	KIF20B
cellular_component_complete	cell_projection	HCN1	biological_process_complete	regulation_of_developmental_process	BMP2K
cellular_component_complete	cell_projection	TENM4	biological_process_complete	regulation_of_developmental_process	ASAP1
cellular_component_complete	postsynaptic_density	DLG2	biological_process_complete	regulation_of_developmental_process	DNER
cellular_component_complete	postsynaptic_density	DGKI	biological_process_complete	regulation_of_developmental_process	NELL1
cellular_component_complete	postsynaptic_density	DLGAP1	biological_process_complete	regulation_of_developmental_process	PTPRD
cellular_component_complete	postsynaptic_density	NTRK2	biological_process_complete	regulation_of_developmental_process	EPS15
cellular_component_complete	postsynaptic_density	GRIN2B	biological_process_complete	regulation_of_developmental_process	NRG1
cellular_component_complete	postsynaptic_density	EPB41L3	biological_process_complete	regulation_of_developmental_process	BDNF
cellular_component_complete	postsynaptic_density	NCK2	biological_process_complete	regulation_of_developmental_process	SH3PXD2B
cellular_component_complete	postsynaptic_density	DST	biological_process_complete	regulation_of_developmental_process	NEGR1
cellular_component_complete	postsynaptic_density	SHANK2	biological_process_complete	regulation_of_developmental_process	NRG3
cellular_component_complete	postsynaptic_density	RIMS1	biological_process_complete	regulation_of_developmental_process	SH3D19
cellular_component_complete	postsynaptic_density	TANC1	biological_process_complete	regulation_of_developmental_process	ARHGEF18
cellular_component_complete	postsynaptic_density	DAB1	biological_process_complete	regulation_of_developmental_process	CDH4
cellular_component_complete	postsynaptic_density	DLGAP1	biological_process_complete	regulation_of_developmental_process	ATP8A2
cellular_component_complete	postsynaptic_density	ANKS1B	biological_process_complete	regulation_of_developmental_process	ANXA7
cellular_component_complete	postsynaptic_density	GRIN2A	biological_process_complete	regulation_of_developmental_process	SLC39A12
cellular_component_complete	postsynaptic_density	MACF1	biological_process_complete	regulation_of_developmental_process	PDE3A
cellular_component_complete	postsynaptic_density	DNM3	biological_process_complete	regulation_of_developmental_process	CCNT2
cellular_component_complete	postsynaptic_density	CACNA1C	biological_process_complete	regulation_of_developmental_process	ZEB1
cellular_component_complete	postsynaptic_density	SORCS3	biological_process_complete	regulation_of_developmental_process	LRRC4C
cellular_component_complete	postsynaptic_specialization	DLG2	biological_process_complete	regulation_of_developmental_process	CELF1
cellular_component_complete	postsynaptic_specialization	DGKI	biological_process_complete	regulation_of_developmental_process	FOXP1
cellular_component_complete	postsynaptic_specialization	DLGAP1	biological_process_complete	regulation_of_developmental_process	SLC8A1
cellular_component_complete	postsynaptic_specialization	NTRK2	biological_process_complete	regulation_of_developmental_process	SEMA6D
cellular_component_complete	postsynaptic_specialization	GRIN2B	biological_process_complete	regulation_of_developmental_process	CLSTN2
cellular_component_complete	postsynaptic_specialization	EPB41L3	biological_process_complete	regulation_of_developmental_process	INSR
cellular_component_complete	postsynaptic_specialization	NCK2	biological_process_complete	regulation_of_developmental_process	PTPRM
cellular_component_complete	postsynaptic_specialization	DST	biological_process_complete	regulation_of_developmental_process	SOX6
cellular_component_complete	postsynaptic_specialization	SHANK2	biological_process_complete	regulation_of_developmental_process	DCC
cellular_component_complete	postsynaptic_specialization	RIMS1	biological_process_complete	regulation_of_developmental_process	MITF
cellular_component_complete	postsynaptic_specialization	TANC1	biological_process_complete	regulation_of_developmental_process	PPP1R9A
cellular_component_complete	postsynaptic_specialization	DAB1	biological_process_complete	regulation_of_nervous_system_development	NUMB
cellular_component_complete	postsynaptic_specialization	DLGAP1	biological_process_complete	regulation_of_nervous_system_development	MAGI2
cellular_component_complete	postsynaptic_specialization	ANKS1B	biological_process_complete	regulation_of_nervous_system_development	DPYSL2
cellular_component_complete	postsynaptic_specialization	GRIN2A	biological_process_complete	regulation_of_nervous_system_development	RIMS2
cellular_component_complete	postsynaptic_specialization	MACF1	biological_process_complete	regulation_of_nervous_system_development	RARB
cellular_component_complete	postsynaptic_specialization	DNM3	biological_process_complete	regulation_of_nervous_system_development	ASIC2
cellular_component_complete	postsynaptic_specialization	CACNA1C	biological_process_complete	regulation_of_nervous_system_development	SSH1
cellular_component_complete	postsynaptic_specialization	SORCS3	biological_process_complete	regulation_of_nervous_system_development	LRRK2
cellular_component_complete	synapse_part	NRXN1	biological_process_complete	regulation_of_nervous_system_development	SEMA3A
cellular_component_complete	synapse_part	DLG2	biological_process_complete	regulation_of_nervous_system_development	KIAA1598
cellular_component_complete	synapse_part	LRRTM4	biological_process_complete	regulation_of_nervous_system_development	NRXN3
cellular_component_complete	synapse_part	DGKI	biological_process_complete	regulation_of_nervous_system_development	DISC1
cellular_component_complete	synapse_part	DLGAP1	biological_process_complete	regulation_of_nervous_system_development	NCOA1
cellular_component_complete	synapse_part	TIAM1	biological_process_complete	regulation_of_nervous_system_development	VWC2
cellular_component_complete	synapse_part	NTRK2	biological_process_complete	regulation_of_nervous_system_development	PPP3CA
cellular_component_complete	synapse_part	GRIN2B	biological_process_complete	regulation_of_nervous_system_development	CCDC88A
cellular_component_complete	synapse_part	EPB41L3	biological_process_complete	regulation_of_nervous_system_development	FBXW8
cellular_component_complete	synapse_part	GRIK4	biological_process_complete	regulation_of_nervous_system_development	EPHB1
cellular_component_complete	synapse_part	SYNPR	biological_process_complete	regulation_of_nervous_system_development	ULK4
cellular_component_complete	synapse_part	NCK2	biological_process_complete	regulation_of_nervous_system_development	CPEB1
cellular_component_complete	synapse_part	CNTNAP4	biological_process_complete	regulation_of_nervous_system_development	ERBB4
cellular_component_complete	synapse_part	UTRN	biological_process_complete	regulation_of_nervous_system_development	KIF20B
cellular_component_complete	synapse_part	RAB3B	biological_process_complete	regulation_of_nervous_system_development	ASAP1
cellular_component_complete	synapse_part	STON2	biological_process_complete	regulation_of_nervous_system_development	DNER
cellular_component_complete	synapse_part	TENM2	biological_process_complete	regulation_of_nervous_system_development	PTPRD
cellular_component_complete	synapse_part	CADM1	biological_process_complete	regulation_of_nervous_system_development	EPS15
cellular_component_complete	synapse_part	GRID2	biological_process_complete	regulation_of_nervous_system_development	NRG1
cellular_component_complete	synapse_part	DST	biological_process_complete	regulation_of_nervous_system_development	BDNF
cellular_component_complete	synapse_part	SHANK2	biological_process_complete	regulation_of_nervous_system_development	NEGR1
cellular_component_complete	synapse_part	RIMS1	biological_process_complete	regulation_of_nervous_system_development	NRG3
cellular_component_complete	synapse_part	CDH8	biological_process_complete	regulation_of_nervous_system_development	CDH4
cellular_component_complete	synapse_part	DENND1A	biological_process_complete	regulation_of_nervous_system_development	ATP8A2
cellular_component_complete	synapse_part	AAK1	biological_process_complete	regulation_of_nervous_system_development	SLC39A12
cellular_component_complete	synapse_part	TANC1	biological_process_complete	regulation_of_nervous_system_development	ZEB1
cellular_component_complete	synapse_part	DAB1	biological_process_complete	regulation_of_nervous_system_development	LRRC4C
cellular_component_complete	synapse_part	PARK2	biological_process_complete	regulation_of_nervous_system_development	SEMA6D
cellular_component_complete	synapse_part	DLGAP2	biological_process_complete	regulation_of_nervous_system_development	CLSTN2
cellular_component_complete	synapse_part	ANKS1B	biological_process_complete	regulation_of_nervous_system_development	DCC
cellular_component_complete	synapse_part	GRIN2A	biological_process_complete	regulation_of_nervous_system_development	PPP1R9A
cellular_component_complete	synapse_part	FXR1	biological_process_complete	regulation_of_multicellular_organismal_development	NUMB
cellular_component_complete	synapse_part	MACF1	biological_process_complete	regulation_of_multicellular_organismal_development	MAGI2
cellular_component_complete	synapse_part	DNM3	biological_process_complete	regulation_of_multicellular_organismal_development	DPYSL2
cellular_component_complete	synapse_part	CACNA1C	biological_process_complete	regulation_of_multicellular_organismal_development	HAVCR2
cellular_component_complete	synapse_part	MEF2C	biological_process_complete	regulation_of_multicellular_organismal_development	RIMS2
cellular_component_complete	synapse_part	SORCS3	biological_process_complete	regulation_of_multicellular_organismal_development	RARB
cellular_component_complete	synapse	SDK1	biological_process_complete	regulation_of_multicellular_organismal_development	ASIC2
cellular_component_complete	synapse	NRXN1	biological_process_complete	regulation_of_multicellular_organismal_development	ZNRF3
cellular_component_complete	synapse	DLG2	biological_process_complete	regulation_of_multicellular_organismal_development	SSH1
cellular_component_complete	synapse	LRRTM4	biological_process_complete	regulation_of_multicellular_organismal_development	LRRK2
cellular_component_complete	synapse	DGKI	biological_process_complete	regulation_of_multicellular_organismal_development	LAMA2
cellular_component_complete	synapse	DLGAP1	biological_process_complete	regulation_of_multicellular_organismal_development	SEMA3A
cellular_component_complete	synapse	TIAM1	biological_process_complete	regulation_of_multicellular_organismal_development	TRPS1
cellular_component_complete	synapse	NTRK2	biological_process_complete	regulation_of_multicellular_organismal_development	KIAA1598
cellular_component_complete	synapse	DLGAP4	biological_process_complete	regulation_of_multicellular_organismal_development	NRXN3
cellular_component_complete	synapse	GRIN2B	biological_process_complete	regulation_of_multicellular_organismal_development	DISC1
cellular_component_complete	synapse	EPB41L3	biological_process_complete	regulation_of_multicellular_organismal_development	NCOA1
cellular_component_complete	synapse	GRIK4	biological_process_complete	regulation_of_multicellular_organismal_development	VWC2
cellular_component_complete	synapse	SYNPR	biological_process_complete	regulation_of_multicellular_organismal_development	RB1
cellular_component_complete	synapse	NCK2	biological_process_complete	regulation_of_multicellular_organismal_development	PPP3CA
cellular_component_complete	synapse	SDK2	biological_process_complete	regulation_of_multicellular_organismal_development	DAAM1
cellular_component_complete	synapse	CNTNAP4	biological_process_complete	regulation_of_multicellular_organismal_development	CCDC88A
cellular_component_complete	synapse	UTRN	biological_process_complete	regulation_of_multicellular_organismal_development	BTBD7
cellular_component_complete	synapse	RAB3B	biological_process_complete	regulation_of_multicellular_organismal_development	FBXW8
cellular_component_complete	synapse	STON2	biological_process_complete	regulation_of_multicellular_organismal_development	IL34
cellular_component_complete	synapse	TENM2	biological_process_complete	regulation_of_multicellular_organismal_development	EPHB1
cellular_component_complete	synapse	CADM1	biological_process_complete	regulation_of_multicellular_organismal_development	TWIST1
cellular_component_complete	synapse	GRID2	biological_process_complete	regulation_of_multicellular_organismal_development	ULK4
cellular_component_complete	synapse	HDAC4	biological_process_complete	regulation_of_multicellular_organismal_development	CPEB1
cellular_component_complete	synapse	DST	biological_process_complete	regulation_of_multicellular_organismal_development	ERBB4
cellular_component_complete	synapse	SHANK2	biological_process_complete	regulation_of_multicellular_organismal_development	PRKCA
cellular_component_complete	synapse	RIMS1	biological_process_complete	regulation_of_multicellular_organismal_development	KIF20B
cellular_component_complete	synapse	CDH8	biological_process_complete	regulation_of_multicellular_organismal_development	BMP2K
cellular_component_complete	synapse	DENND1A	biological_process_complete	regulation_of_multicellular_organismal_development	ASAP1
cellular_component_complete	synapse	AAK1	biological_process_complete	regulation_of_multicellular_organismal_development	DNER
cellular_component_complete	synapse	TANC1	biological_process_complete	regulation_of_multicellular_organismal_development	NELL1
cellular_component_complete	synapse	DAB1	biological_process_complete	regulation_of_multicellular_organismal_development	PTPRD
cellular_component_complete	synapse	PARK2	biological_process_complete	regulation_of_multicellular_organismal_development	EPS15
cellular_component_complete	synapse	DLGAP2	biological_process_complete	regulation_of_multicellular_organismal_development	NRG1
cellular_component_complete	synapse	ANKS1B	biological_process_complete	regulation_of_multicellular_organismal_development	BDNF
cellular_component_complete	synapse	NPHP4	biological_process_complete	regulation_of_multicellular_organismal_development	NEGR1
cellular_component_complete	synapse	GRIN2A	biological_process_complete	regulation_of_multicellular_organismal_development	NRG3
cellular_component_complete	synapse	FXR1	biological_process_complete	regulation_of_multicellular_organismal_development	CDH4
cellular_component_complete	synapse	MACF1	biological_process_complete	regulation_of_multicellular_organismal_development	ATP8A2
cellular_component_complete	synapse	DNM3	biological_process_complete	regulation_of_multicellular_organismal_development	SLC39A12
cellular_component_complete	synapse	CACNA1C	biological_process_complete	regulation_of_multicellular_organismal_development	ZEB1
cellular_component_complete	synapse	MEF2C	biological_process_complete	regulation_of_multicellular_organismal_development	LRRC4C
cellular_component_complete	synapse	SORCS3	biological_process_complete	regulation_of_multicellular_organismal_development	FOXP1
cellular_component_complete	postsynapse	DLG2	biological_process_complete	regulation_of_multicellular_organismal_development	SLC8A1
cellular_component_complete	postsynapse	LRRTM4	biological_process_complete	regulation_of_multicellular_organismal_development	SEMA6D
cellular_component_complete	postsynapse	DGKI	biological_process_complete	regulation_of_multicellular_organismal_development	CLSTN2
cellular_component_complete	postsynapse	DLGAP1	biological_process_complete	regulation_of_multicellular_organismal_development	INSR
cellular_component_complete	postsynapse	TIAM1	biological_process_complete	regulation_of_multicellular_organismal_development	PTPRM
cellular_component_complete	postsynapse	NTRK2	biological_process_complete	regulation_of_multicellular_organismal_development	SOX6
cellular_component_complete	postsynapse	GRIN2B	biological_process_complete	regulation_of_multicellular_organismal_development	DCC
cellular_component_complete	postsynapse	EPB41L3	biological_process_complete	regulation_of_multicellular_organismal_development	MITF
cellular_component_complete	postsynapse	GRIK4	biological_process_complete	regulation_of_multicellular_organismal_development	PPP1R9A
cellular_component_complete	postsynapse	NCK2	biological_process_complete	regulation_of_multicellular_organismal_process	NUMB
cellular_component_complete	postsynapse	UTRN	biological_process_complete	regulation_of_multicellular_organismal_process	MAGI2
cellular_component_complete	postsynapse	TENM2	biological_process_complete	regulation_of_multicellular_organismal_process	CACNA2D3
cellular_component_complete	postsynapse	GRID2	biological_process_complete	regulation_of_multicellular_organismal_process	NR2F2
cellular_component_complete	postsynapse	DST	biological_process_complete	regulation_of_multicellular_organismal_process	DPYSL2
cellular_component_complete	postsynapse	SHANK2	biological_process_complete	regulation_of_multicellular_organismal_process	HAVCR2
cellular_component_complete	postsynapse	RIMS1	biological_process_complete	regulation_of_multicellular_organismal_process	NOX5
cellular_component_complete	postsynapse	TANC1	biological_process_complete	regulation_of_multicellular_organismal_process	RIMS2
cellular_component_complete	postsynapse	DAB1	biological_process_complete	regulation_of_multicellular_organismal_process	PTPRG
cellular_component_complete	postsynapse	DLGAP2	biological_process_complete	regulation_of_multicellular_organismal_process	RARB
cellular_component_complete	postsynapse	ANKS1B	biological_process_complete	regulation_of_multicellular_organismal_process	ASIC2
cellular_component_complete	postsynapse	GRIN2A	biological_process_complete	regulation_of_multicellular_organismal_process	ZNRF3
cellular_component_complete	postsynapse	FXR1	biological_process_complete	regulation_of_multicellular_organismal_process	PIK3CA
cellular_component_complete	postsynapse	MACF1	biological_process_complete	regulation_of_multicellular_organismal_process	SSH1
cellular_component_complete	postsynapse	DNM3	biological_process_complete	regulation_of_multicellular_organismal_process	ATRN
cellular_component_complete	postsynapse	CACNA1C	biological_process_complete	regulation_of_multicellular_organismal_process	LRRK2
cellular_component_complete	postsynapse	MEF2C	biological_process_complete	regulation_of_multicellular_organismal_process	LAMA2
cellular_component_complete	postsynapse	SORCS3	biological_process_complete	regulation_of_multicellular_organismal_process	SEMA3A
cellular_component_complete	excitatory_synapse	DLG2	biological_process_complete	regulation_of_multicellular_organismal_process	TRPS1
cellular_component_complete	excitatory_synapse	DGKI	biological_process_complete	regulation_of_multicellular_organismal_process	KIAA1598
cellular_component_complete	excitatory_synapse	DLGAP1	biological_process_complete	regulation_of_multicellular_organismal_process	NRXN3
cellular_component_complete	excitatory_synapse	NTRK2	biological_process_complete	regulation_of_multicellular_organismal_process	TNNI3K
cellular_component_complete	excitatory_synapse	GRIN2B	biological_process_complete	regulation_of_multicellular_organismal_process	DISC1
cellular_component_complete	excitatory_synapse	EPB41L3	biological_process_complete	regulation_of_multicellular_organismal_process	NCOA1
cellular_component_complete	excitatory_synapse	NCK2	biological_process_complete	regulation_of_multicellular_organismal_process	VWC2
cellular_component_complete	excitatory_synapse	DST	biological_process_complete	regulation_of_multicellular_organismal_process	CHRM3
cellular_component_complete	excitatory_synapse	SHANK2	biological_process_complete	regulation_of_multicellular_organismal_process	RB1
cellular_component_complete	excitatory_synapse	RIMS1	biological_process_complete	regulation_of_multicellular_organismal_process	PPP3CA
cellular_component_complete	excitatory_synapse	TANC1	biological_process_complete	regulation_of_multicellular_organismal_process	DAAM1
cellular_component_complete	excitatory_synapse	DAB1	biological_process_complete	regulation_of_multicellular_organismal_process	CCDC88A
cellular_component_complete	excitatory_synapse	DLGAP2	biological_process_complete	regulation_of_multicellular_organismal_process	MCC
cellular_component_complete	excitatory_synapse	ANKS1B	biological_process_complete	regulation_of_multicellular_organismal_process	BTBD7
cellular_component_complete	excitatory_synapse	GRIN2A	biological_process_complete	regulation_of_multicellular_organismal_process	FBXW8
cellular_component_complete	excitatory_synapse	MACF1	biological_process_complete	regulation_of_multicellular_organismal_process	IL34
cellular_component_complete	excitatory_synapse	DNM3	biological_process_complete	regulation_of_multicellular_organismal_process	BANK1
cellular_component_complete	excitatory_synapse	CACNA1C	biological_process_complete	regulation_of_multicellular_organismal_process	EPHB1
cellular_component_complete	excitatory_synapse	SORCS3	biological_process_complete	regulation_of_multicellular_organismal_process	TWIST1
cellular_component_complete	postsynaptic_membrane	DLG2	biological_process_complete	regulation_of_multicellular_organismal_process	ULK4
cellular_component_complete	postsynaptic_membrane	LRRTM4	biological_process_complete	regulation_of_multicellular_organismal_process	FPGT
cellular_component_complete	postsynaptic_membrane	DLGAP1	biological_process_complete	regulation_of_multicellular_organismal_process	CPEB1
cellular_component_complete	postsynaptic_membrane	NTRK2	biological_process_complete	regulation_of_multicellular_organismal_process	ERBB4
cellular_component_complete	postsynaptic_membrane	GRIN2B	biological_process_complete	regulation_of_multicellular_organismal_process	PRKCA
cellular_component_complete	postsynaptic_membrane	GRIK4	biological_process_complete	regulation_of_multicellular_organismal_process	KIF20B
cellular_component_complete	postsynaptic_membrane	UTRN	biological_process_complete	regulation_of_multicellular_organismal_process	BMP2K
cellular_component_complete	postsynaptic_membrane	TENM2	biological_process_complete	regulation_of_multicellular_organismal_process	ASAP1
cellular_component_complete	postsynaptic_membrane	GRID2	biological_process_complete	regulation_of_multicellular_organismal_process	DNER
cellular_component_complete	postsynaptic_membrane	SHANK2	biological_process_complete	regulation_of_multicellular_organismal_process	NELL1
cellular_component_complete	postsynaptic_membrane	TANC1	biological_process_complete	regulation_of_multicellular_organismal_process	PTPRD
cellular_component_complete	postsynaptic_membrane	DLGAP2	biological_process_complete	regulation_of_multicellular_organismal_process	EPS15
cellular_component_complete	postsynaptic_membrane	ANKS1B	biological_process_complete	regulation_of_multicellular_organismal_process	NRG1
cellular_component_complete	postsynaptic_membrane	GRIN2A	biological_process_complete	regulation_of_multicellular_organismal_process	PAWR
cellular_component_complete	synaptic_membrane	NRXN1	biological_process_complete	regulation_of_multicellular_organismal_process	UBE2D3
cellular_component_complete	synaptic_membrane	DLG2	biological_process_complete	regulation_of_multicellular_organismal_process	ITPR1
cellular_component_complete	synaptic_membrane	LRRTM4	biological_process_complete	regulation_of_multicellular_organismal_process	BDNF
cellular_component_complete	synaptic_membrane	DGKI	biological_process_complete	regulation_of_multicellular_organismal_process	NEGR1
cellular_component_complete	synaptic_membrane	DLGAP1	biological_process_complete	regulation_of_multicellular_organismal_process	NRG3
cellular_component_complete	synaptic_membrane	NTRK2	biological_process_complete	regulation_of_multicellular_organismal_process	PDE4D
cellular_component_complete	synaptic_membrane	GRIN2B	biological_process_complete	regulation_of_multicellular_organismal_process	AMOTL1
cellular_component_complete	synaptic_membrane	GRIK4	biological_process_complete	regulation_of_multicellular_organismal_process	KCNE1
cellular_component_complete	synaptic_membrane	CNTNAP4	biological_process_complete	regulation_of_multicellular_organismal_process	CDH4
cellular_component_complete	synaptic_membrane	UTRN	biological_process_complete	regulation_of_multicellular_organismal_process	ATP8A2
cellular_component_complete	synaptic_membrane	TENM2	biological_process_complete	regulation_of_multicellular_organismal_process	LMCD1
cellular_component_complete	synaptic_membrane	GRID2	biological_process_complete	regulation_of_multicellular_organismal_process	SLC39A12
cellular_component_complete	synaptic_membrane	SHANK2	biological_process_complete	regulation_of_multicellular_organismal_process	PDE3A
cellular_component_complete	synaptic_membrane	RIMS1	biological_process_complete	regulation_of_multicellular_organismal_process	ZEB1
cellular_component_complete	synaptic_membrane	DENND1A	biological_process_complete	regulation_of_multicellular_organismal_process	LRRC4C
cellular_component_complete	synaptic_membrane	TANC1	biological_process_complete	regulation_of_multicellular_organismal_process	ESR2
cellular_component_complete	synaptic_membrane	DLGAP2	biological_process_complete	regulation_of_multicellular_organismal_process	CELF1
cellular_component_complete	synaptic_membrane	ANKS1B	biological_process_complete	regulation_of_multicellular_organismal_process	FOXP1
cellular_component_complete	synaptic_membrane	GRIN2A	biological_process_complete	regulation_of_multicellular_organismal_process	SLC8A1
cellular_component_complete	plasma_membrane_region	NRXN1	biological_process_complete	regulation_of_multicellular_organismal_process	SEMA6D
cellular_component_complete	plasma_membrane_region	DLG2	biological_process_complete	regulation_of_multicellular_organismal_process	CLSTN2
cellular_component_complete	plasma_membrane_region	LRRTM4	biological_process_complete	regulation_of_multicellular_organismal_process	INSR
cellular_component_complete	plasma_membrane_region	DGKI	biological_process_complete	regulation_of_multicellular_organismal_process	PTPRM
cellular_component_complete	plasma_membrane_region	DLGAP1	biological_process_complete	regulation_of_multicellular_organismal_process	SOX6
cellular_component_complete	plasma_membrane_region	TIAM1	biological_process_complete	regulation_of_multicellular_organismal_process	DCC
cellular_component_complete	plasma_membrane_region	NTRK2	biological_process_complete	regulation_of_multicellular_organismal_process	MITF
cellular_component_complete	plasma_membrane_region	SLCO1B3	biological_process_complete	regulation_of_multicellular_organismal_process	PPP1R9A
cellular_component_complete	plasma_membrane_region	USH2A	biological_process_complete	generation_of_neurons	NUMB
cellular_component_complete	plasma_membrane_region	GRIN2B	biological_process_complete	generation_of_neurons	MAGI2
cellular_component_complete	plasma_membrane_region	EPB41L3	biological_process_complete	generation_of_neurons	NR2F2
cellular_component_complete	plasma_membrane_region	ITGA9	biological_process_complete	generation_of_neurons	DPYSL2
cellular_component_complete	plasma_membrane_region	GRIK4	biological_process_complete	generation_of_neurons	RIMS2
cellular_component_complete	plasma_membrane_region	BBS9	biological_process_complete	generation_of_neurons	RARB
cellular_component_complete	plasma_membrane_region	PRICKLE2	biological_process_complete	generation_of_neurons	BLOC1S5
cellular_component_complete	plasma_membrane_region	CNTNAP4	biological_process_complete	generation_of_neurons	SSH1
cellular_component_complete	plasma_membrane_region	UTRN	biological_process_complete	generation_of_neurons	LRRK2
cellular_component_complete	plasma_membrane_region	SNTG1	biological_process_complete	generation_of_neurons	LAMA2
cellular_component_complete	plasma_membrane_region	TENM2	biological_process_complete	generation_of_neurons	SEMA3A
cellular_component_complete	plasma_membrane_region	CADM1	biological_process_complete	generation_of_neurons	KIAA1598
cellular_component_complete	plasma_membrane_region	SLC12A6	biological_process_complete	generation_of_neurons	NRXN3
cellular_component_complete	plasma_membrane_region	GRID2	biological_process_complete	generation_of_neurons	DISC1
cellular_component_complete	plasma_membrane_region	DST	biological_process_complete	generation_of_neurons	NCOA1
cellular_component_complete	plasma_membrane_region	SHANK2	biological_process_complete	generation_of_neurons	RTN1
cellular_component_complete	plasma_membrane_region	JUP	biological_process_complete	generation_of_neurons	VWC2
cellular_component_complete	plasma_membrane_region	FAP	biological_process_complete	generation_of_neurons	RB1
cellular_component_complete	plasma_membrane_region	RIMS1	biological_process_complete	generation_of_neurons	PPP3CA
cellular_component_complete	plasma_membrane_region	DENND1A	biological_process_complete	generation_of_neurons	PTPRA
cellular_component_complete	plasma_membrane_region	ANTXR1	biological_process_complete	generation_of_neurons	CCDC88A
cellular_component_complete	plasma_membrane_region	TANC1	biological_process_complete	generation_of_neurons	FBXW8
cellular_component_complete	plasma_membrane_region	DLGAP2	biological_process_complete	generation_of_neurons	EPHB1
cellular_component_complete	plasma_membrane_region	ANKS1B	biological_process_complete	generation_of_neurons	TWIST1
cellular_component_complete	plasma_membrane_region	GRIN2A	biological_process_complete	generation_of_neurons	ULK4
cellular_component_complete	plasma_membrane_region	MACF1	biological_process_complete	generation_of_neurons	ABLIM2
cellular_component_complete	plasma_membrane_region	CACNA1C	biological_process_complete	generation_of_neurons	FEZ2
cellular_component_complete	plasma_membrane_region	CDH13	biological_process_complete	generation_of_neurons	CPEB1
cellular_component_complete	plasma_membrane	NAAA	biological_process_complete	generation_of_neurons	ERBB4
cellular_component_complete	plasma_membrane	ANO2	biological_process_complete	generation_of_neurons	KIF20B
cellular_component_complete	plasma_membrane	WWOX	biological_process_complete	generation_of_neurons	UBA6
cellular_component_complete	plasma_membrane	PCDH9	biological_process_complete	generation_of_neurons	ASAP1
cellular_component_complete	plasma_membrane	SDK1	biological_process_complete	generation_of_neurons	DNER
cellular_component_complete	plasma_membrane	BMPR1B	biological_process_complete	generation_of_neurons	PTPRD
cellular_component_complete	plasma_membrane	NRXN1	biological_process_complete	generation_of_neurons	EPS15
cellular_component_complete	plasma_membrane	TSHR	biological_process_complete	generation_of_neurons	NRG1
cellular_component_complete	plasma_membrane	CDH3	biological_process_complete	generation_of_neurons	COL25A1
cellular_component_complete	plasma_membrane	DLG2	biological_process_complete	generation_of_neurons	BDNF
cellular_component_complete	plasma_membrane	IL16	biological_process_complete	generation_of_neurons	NEGR1
cellular_component_complete	plasma_membrane	MARCH1	biological_process_complete	generation_of_neurons	MYO16
cellular_component_complete	plasma_membrane	LRRTM4	biological_process_complete	generation_of_neurons	PPP3CB
cellular_component_complete	plasma_membrane	NRG4	biological_process_complete	generation_of_neurons	NRG3
cellular_component_complete	plasma_membrane	MAGI1	biological_process_complete	generation_of_neurons	DCLK2
cellular_component_complete	plasma_membrane	DGKI	biological_process_complete	generation_of_neurons	VAV3
cellular_component_complete	plasma_membrane	DLGAP1	biological_process_complete	generation_of_neurons	CDH23
cellular_component_complete	plasma_membrane	MTUS1	biological_process_complete	generation_of_neurons	CTNND2
cellular_component_complete	plasma_membrane	ARHGAP17	biological_process_complete	generation_of_neurons	CDH4
cellular_component_complete	plasma_membrane	TBC1D5	biological_process_complete	generation_of_neurons	ATP8A2
cellular_component_complete	plasma_membrane	ANKRD27	biological_process_complete	generation_of_neurons	SLC39A12
cellular_component_complete	plasma_membrane	ATP13A4	biological_process_complete	generation_of_neurons	OPCML
cellular_component_complete	plasma_membrane	CDH9	biological_process_complete	generation_of_neurons	ZEB1
cellular_component_complete	plasma_membrane	TIAM1	biological_process_complete	generation_of_neurons	LRRC4C
cellular_component_complete	plasma_membrane	NTRK2	biological_process_complete	generation_of_neurons	FOXP1
cellular_component_complete	plasma_membrane	STEAP2	biological_process_complete	generation_of_neurons	CNTN6
cellular_component_complete	plasma_membrane	WNK2	biological_process_complete	generation_of_neurons	SEMA6D
cellular_component_complete	plasma_membrane	HTR4	biological_process_complete	generation_of_neurons	PTPRM
cellular_component_complete	plasma_membrane	SYTL2	biological_process_complete	generation_of_neurons	SOX6
cellular_component_complete	plasma_membrane	BASP1	biological_process_complete	generation_of_neurons	DCC
cellular_component_complete	plasma_membrane	CAPN3	biological_process_complete	generation_of_neurons	PPP1R9A
cellular_component_complete	plasma_membrane	SLCO1B3	biological_process_complete	neurogenesis	NUMB
cellular_component_complete	plasma_membrane	CDC42SE2	biological_process_complete	neurogenesis	MAGI2
cellular_component_complete	plasma_membrane	ADK	biological_process_complete	neurogenesis	NR2F2
cellular_component_complete	plasma_membrane	USH2A	biological_process_complete	neurogenesis	DPYSL2
cellular_component_complete	plasma_membrane	GRIN2B	biological_process_complete	neurogenesis	RIMS2
cellular_component_complete	plasma_membrane	KCNT2	biological_process_complete	neurogenesis	RARB
cellular_component_complete	plasma_membrane	EPB41L3	biological_process_complete	neurogenesis	BLOC1S5
cellular_component_complete	plasma_membrane	ITGA9	biological_process_complete	neurogenesis	SSH1
cellular_component_complete	plasma_membrane	GRIK4	biological_process_complete	neurogenesis	LRRK2
cellular_component_complete	plasma_membrane	RAB22A	biological_process_complete	neurogenesis	LAMA2
cellular_component_complete	plasma_membrane	SLC25A13	biological_process_complete	neurogenesis	SEMA3A
cellular_component_complete	plasma_membrane	TTC17	biological_process_complete	neurogenesis	KIAA1598
cellular_component_complete	plasma_membrane	SERINC5	biological_process_complete	neurogenesis	NRXN3
cellular_component_complete	plasma_membrane	GPC6	biological_process_complete	neurogenesis	DISC1
cellular_component_complete	plasma_membrane	FMN2	biological_process_complete	neurogenesis	NCOA1
cellular_component_complete	plasma_membrane	HPSE2	biological_process_complete	neurogenesis	RTN1
cellular_component_complete	plasma_membrane	PLXNA4	biological_process_complete	neurogenesis	VWC2
cellular_component_complete	plasma_membrane	BBS9	biological_process_complete	neurogenesis	RB1
cellular_component_complete	plasma_membrane	SDK2	biological_process_complete	neurogenesis	PPP3CA
cellular_component_complete	plasma_membrane	PRICKLE2	biological_process_complete	neurogenesis	PTPRA
cellular_component_complete	plasma_membrane	ITPR2	biological_process_complete	neurogenesis	CCDC88A
cellular_component_complete	plasma_membrane	MMP16	biological_process_complete	neurogenesis	EIF2B5
cellular_component_complete	plasma_membrane	KCNIP4	biological_process_complete	neurogenesis	FBXW8
cellular_component_complete	plasma_membrane	NFASC	biological_process_complete	neurogenesis	EPHB1
cellular_component_complete	plasma_membrane	CNTNAP4	biological_process_complete	neurogenesis	TWIST1
cellular_component_complete	plasma_membrane	GPR137B	biological_process_complete	neurogenesis	ULK4
cellular_component_complete	plasma_membrane	EMCN	biological_process_complete	neurogenesis	ABLIM2
cellular_component_complete	plasma_membrane	ANXA4	biological_process_complete	neurogenesis	FEZ2
cellular_component_complete	plasma_membrane	UTRN	biological_process_complete	neurogenesis	CPEB1
cellular_component_complete	plasma_membrane	RAB3B	biological_process_complete	neurogenesis	ERBB4
cellular_component_complete	plasma_membrane	SNTG1	biological_process_complete	neurogenesis	KIF20B
cellular_component_complete	plasma_membrane	TENM2	biological_process_complete	neurogenesis	UBA6
cellular_component_complete	plasma_membrane	CADM1	biological_process_complete	neurogenesis	ASAP1
cellular_component_complete	plasma_membrane	GPR158	biological_process_complete	neurogenesis	DNER
cellular_component_complete	plasma_membrane	MPP6	biological_process_complete	neurogenesis	PTPRD
cellular_component_complete	plasma_membrane	SLC12A6	biological_process_complete	neurogenesis	EPS15
cellular_component_complete	plasma_membrane	PRKAR1B	biological_process_complete	neurogenesis	NRG1
cellular_component_complete	plasma_membrane	GRID2	biological_process_complete	neurogenesis	COL25A1
cellular_component_complete	plasma_membrane	CHL1	biological_process_complete	neurogenesis	BDNF
cellular_component_complete	plasma_membrane	CNTN4	biological_process_complete	neurogenesis	NEGR1
cellular_component_complete	plasma_membrane	RGS9	biological_process_complete	neurogenesis	MYO16
cellular_component_complete	plasma_membrane	CCBL2	biological_process_complete	neurogenesis	PPP3CB
cellular_component_complete	plasma_membrane	CEP89	biological_process_complete	neurogenesis	NRG3
cellular_component_complete	plasma_membrane	PTPRT	biological_process_complete	neurogenesis	DCLK2
cellular_component_complete	plasma_membrane	ATXN10	biological_process_complete	neurogenesis	VAV3
cellular_component_complete	plasma_membrane	DST	biological_process_complete	neurogenesis	CDH23
cellular_component_complete	plasma_membrane	GPC5	biological_process_complete	neurogenesis	CTNND2
cellular_component_complete	plasma_membrane	SHANK2	biological_process_complete	neurogenesis	CDH4
cellular_component_complete	plasma_membrane	JUP	biological_process_complete	neurogenesis	ATP8A2
cellular_component_complete	plasma_membrane	FAP	biological_process_complete	neurogenesis	SLC39A12
cellular_component_complete	plasma_membrane	FAM129A	biological_process_complete	neurogenesis	OPCML
cellular_component_complete	plasma_membrane	RIMS1	biological_process_complete	neurogenesis	ZEB1
cellular_component_complete	plasma_membrane	OSBPL6	biological_process_complete	neurogenesis	LRRC4C
cellular_component_complete	plasma_membrane	CDH8	biological_process_complete	neurogenesis	FOXP1
cellular_component_complete	plasma_membrane	PLXND1	biological_process_complete	neurogenesis	CNTN6
cellular_component_complete	plasma_membrane	DENND1A	biological_process_complete	neurogenesis	SEMA6D
cellular_component_complete	plasma_membrane	FRAS1	biological_process_complete	neurogenesis	PTPRM
cellular_component_complete	plasma_membrane	AAK1	biological_process_complete	neurogenesis	SOX6
cellular_component_complete	plasma_membrane	ANTXR1	biological_process_complete	neurogenesis	DCC
cellular_component_complete	plasma_membrane	MYZAP	biological_process_complete	neurogenesis	PPP1R9A
cellular_component_complete	plasma_membrane	CACNA1B	biological_process_complete	nervous_system_development	NUMB
cellular_component_complete	plasma_membrane	MPP7	biological_process_complete	nervous_system_development	MAGI2
cellular_component_complete	plasma_membrane	CACNB2	biological_process_complete	nervous_system_development	SPATA5
cellular_component_complete	plasma_membrane	SLC24A3	biological_process_complete	nervous_system_development	NR2F2
cellular_component_complete	plasma_membrane	TANC1	biological_process_complete	nervous_system_development	DPYSL2
cellular_component_complete	plasma_membrane	VAV2	biological_process_complete	nervous_system_development	RBFOX1
cellular_component_complete	plasma_membrane	RAPH1	biological_process_complete	nervous_system_development	RIMS2
cellular_component_complete	plasma_membrane	PRKG1	biological_process_complete	nervous_system_development	RARB
cellular_component_complete	plasma_membrane	MBP	biological_process_complete	nervous_system_development	BLOC1S5
cellular_component_complete	plasma_membrane	ENOX1	biological_process_complete	nervous_system_development	ASIC2
cellular_component_complete	plasma_membrane	KCNK10	biological_process_complete	nervous_system_development	SSH1
cellular_component_complete	plasma_membrane	SLC24A2	biological_process_complete	nervous_system_development	ATRN
cellular_component_complete	plasma_membrane	DLGAP2	biological_process_complete	nervous_system_development	GNG12
cellular_component_complete	plasma_membrane	BNC2	biological_process_complete	nervous_system_development	PAM
cellular_component_complete	plasma_membrane	SGCZ	biological_process_complete	nervous_system_development	LRRK2
cellular_component_complete	plasma_membrane	RGS7	biological_process_complete	nervous_system_development	LAMA2
cellular_component_complete	plasma_membrane	ANKS1B	biological_process_complete	nervous_system_development	SEMA3A
cellular_component_complete	plasma_membrane	ROR2	biological_process_complete	nervous_system_development	KIAA1598
cellular_component_complete	plasma_membrane	GRIN2A	biological_process_complete	nervous_system_development	NRXN3
cellular_component_complete	plasma_membrane	PKN2	biological_process_complete	nervous_system_development	DISC1
cellular_component_complete	plasma_membrane	MACF1	biological_process_complete	nervous_system_development	NCOA1
cellular_component_complete	plasma_membrane	UNC80	biological_process_complete	nervous_system_development	RTN1
cellular_component_complete	plasma_membrane	LIMS1	biological_process_complete	nervous_system_development	CA10
cellular_component_complete	plasma_membrane	LHCGR	biological_process_complete	nervous_system_development	VWC2
cellular_component_complete	plasma_membrane	IGF1	biological_process_complete	nervous_system_development	CHRM3
cellular_component_complete	plasma_membrane	CACNA1C	biological_process_complete	nervous_system_development	GLRB
cellular_component_complete	plasma_membrane	RYR2	biological_process_complete	nervous_system_development	RB1
cellular_component_complete	plasma_membrane	VEPH1	biological_process_complete	nervous_system_development	PPP3CA
cellular_component_complete	plasma_membrane	CDH13	biological_process_complete	nervous_system_development	PTPRA
cellular_component_complete	plasma_membrane	FAT3	biological_process_complete	nervous_system_development	ATM
cellular_component_complete	plasma_membrane	SORCS3	biological_process_complete	nervous_system_development	CCDC88A
cellular_component_complete	plasma_membrane	SVIL	biological_process_complete	nervous_system_development	SNTG2
cellular_component_complete	plasma_membrane	HCN1	biological_process_complete	nervous_system_development	EIF2B5
cellular_component_complete	plasma_membrane	TENM4	biological_process_complete	nervous_system_development	FBXW8
cellular_component_complete	membrane	NAAA	biological_process_complete	nervous_system_development	EPHB1
cellular_component_complete	membrane	ANO2	biological_process_complete	nervous_system_development	TWIST1
cellular_component_complete	membrane	WWOX	biological_process_complete	nervous_system_development	ULK4
cellular_component_complete	membrane	ADARB2	biological_process_complete	nervous_system_development	ABLIM2
cellular_component_complete	membrane	THSD7B	biological_process_complete	nervous_system_development	FEZ2
cellular_component_complete	membrane	TPST1	biological_process_complete	nervous_system_development	CPEB1
cellular_component_complete	membrane	STAMBPL1	biological_process_complete	nervous_system_development	ERBB4
cellular_component_complete	membrane	PCDH9	biological_process_complete	nervous_system_development	KIF20B
cellular_component_complete	membrane	SDK1	biological_process_complete	nervous_system_development	UBA6
cellular_component_complete	membrane	OSBPL9	biological_process_complete	nervous_system_development	ASAP1
cellular_component_complete	membrane	BMPR1B	biological_process_complete	nervous_system_development	FGF14
cellular_component_complete	membrane	NRXN1	biological_process_complete	nervous_system_development	DNER
cellular_component_complete	membrane	NCALD	biological_process_complete	nervous_system_development	NELL1
cellular_component_complete	membrane	TSHR	biological_process_complete	nervous_system_development	PTPRD
cellular_component_complete	membrane	CDH3	biological_process_complete	nervous_system_development	EPS15
cellular_component_complete	membrane	ASTN2	biological_process_complete	nervous_system_development	NRG1
cellular_component_complete	membrane	ATRNL1	biological_process_complete	nervous_system_development	COL25A1
cellular_component_complete	membrane	DLG2	biological_process_complete	nervous_system_development	BDNF
cellular_component_complete	membrane	IL16	biological_process_complete	nervous_system_development	NEGR1
cellular_component_complete	membrane	MARCH1	biological_process_complete	nervous_system_development	MYO16
cellular_component_complete	membrane	LRRTM4	biological_process_complete	nervous_system_development	PPP3CB
cellular_component_complete	membrane	NRG4	biological_process_complete	nervous_system_development	NRG3
cellular_component_complete	membrane	SCO1	biological_process_complete	nervous_system_development	DCLK2
cellular_component_complete	membrane	RUFY3	biological_process_complete	nervous_system_development	NAV2
cellular_component_complete	membrane	MAGI1	biological_process_complete	nervous_system_development	VAV3
cellular_component_complete	membrane	PABPC1	biological_process_complete	nervous_system_development	CDH23
cellular_component_complete	membrane	SORCS2	biological_process_complete	nervous_system_development	MAPKAP1
cellular_component_complete	membrane	VWA8	biological_process_complete	nervous_system_development	RAPGEF5
cellular_component_complete	membrane	DGKI	biological_process_complete	nervous_system_development	CRIM1
cellular_component_complete	membrane	DLGAP1	biological_process_complete	nervous_system_development	CTNND2
cellular_component_complete	membrane	MTUS1	biological_process_complete	nervous_system_development	CDH4
cellular_component_complete	membrane	ERO1LB	biological_process_complete	nervous_system_development	ATP8A2
cellular_component_complete	membrane	IMMP2L	biological_process_complete	nervous_system_development	ARHGAP11B
cellular_component_complete	membrane	ARHGAP17	biological_process_complete	nervous_system_development	FGF12
cellular_component_complete	membrane	DIP2C	biological_process_complete	nervous_system_development	LSAMP
cellular_component_complete	membrane	TBC1D5	biological_process_complete	nervous_system_development	SLC39A12
cellular_component_complete	membrane	LMO7	biological_process_complete	nervous_system_development	GAS7
cellular_component_complete	membrane	CHSY1	biological_process_complete	nervous_system_development	OPCML
cellular_component_complete	membrane	RNF144B	biological_process_complete	nervous_system_development	ZEB1
cellular_component_complete	membrane	ETV6	biological_process_complete	nervous_system_development	LRRC4C
cellular_component_complete	membrane	ANKRD27	biological_process_complete	nervous_system_development	ESR2
cellular_component_complete	membrane	ATP13A4	biological_process_complete	nervous_system_development	FOXP1
cellular_component_complete	membrane	CDH9	biological_process_complete	nervous_system_development	SLC8A1
cellular_component_complete	membrane	TIAM1	biological_process_complete	nervous_system_development	CNTN6
cellular_component_complete	membrane	JAKMIP1	biological_process_complete	nervous_system_development	SEMA6D
cellular_component_complete	membrane	NTRK2	biological_process_complete	nervous_system_development	RCAN1
cellular_component_complete	membrane	STEAP2	biological_process_complete	nervous_system_development	PTPRM
cellular_component_complete	membrane	WNK2	biological_process_complete	nervous_system_development	SOX6
cellular_component_complete	membrane	DLGAP4	biological_process_complete	nervous_system_development	DCC
cellular_component_complete	membrane	ZFYVE26	biological_process_complete	nervous_system_development	PPP1R9A
cellular_component_complete	membrane	HTR4	biological_process_complete	system_development	NUMB
cellular_component_complete	membrane	SYTL2	biological_process_complete	system_development	PKHD1
cellular_component_complete	membrane	BASP1	biological_process_complete	system_development	MAGI2
cellular_component_complete	membrane	CAPN3	biological_process_complete	system_development	SPATA5
cellular_component_complete	membrane	SLCO1B3	biological_process_complete	system_development	NR2F2
cellular_component_complete	membrane	TSGA10	biological_process_complete	system_development	DPYSL2
cellular_component_complete	membrane	CDC42SE2	biological_process_complete	system_development	HAVCR2
cellular_component_complete	membrane	ADK	biological_process_complete	system_development	NOX5
cellular_component_complete	membrane	MYO5B	biological_process_complete	system_development	ATL2
cellular_component_complete	membrane	RPS10	biological_process_complete	system_development	RBFOX1
cellular_component_complete	membrane	USH2A	biological_process_complete	system_development	MICAL2
cellular_component_complete	membrane	LRCH3	biological_process_complete	system_development	RIMS2
cellular_component_complete	membrane	GRIN2B	biological_process_complete	system_development	RARB
cellular_component_complete	membrane	KCNT2	biological_process_complete	system_development	BLOC1S5
cellular_component_complete	membrane	EPB41L3	biological_process_complete	system_development	ASIC2
cellular_component_complete	membrane	PCNXL2	biological_process_complete	system_development	PIK3CA
cellular_component_complete	membrane	ITGA9	biological_process_complete	system_development	SSH1
cellular_component_complete	membrane	GRIK4	biological_process_complete	system_development	ATRN
cellular_component_complete	membrane	SYNPR	biological_process_complete	system_development	GNG12
cellular_component_complete	membrane	RAB22A	biological_process_complete	system_development	PAM
cellular_component_complete	membrane	SLC25A13	biological_process_complete	system_development	LRRK2
cellular_component_complete	membrane	TTC17	biological_process_complete	system_development	LAMA2
cellular_component_complete	membrane	TMEM117	biological_process_complete	system_development	SEMA3A
cellular_component_complete	membrane	QSOX1	biological_process_complete	system_development	TRPS1
cellular_component_complete	membrane	TNKS	biological_process_complete	system_development	KIAA1598
cellular_component_complete	membrane	MTMR7	biological_process_complete	system_development	NRXN3
cellular_component_complete	membrane	SERINC5	biological_process_complete	system_development	DISC1
cellular_component_complete	membrane	GPC6	biological_process_complete	system_development	NCOA1
cellular_component_complete	membrane	FMN2	biological_process_complete	system_development	RTN1
cellular_component_complete	membrane	EPB41L4A	biological_process_complete	system_development	CA10
cellular_component_complete	membrane	NCK2	biological_process_complete	system_development	VWC2
cellular_component_complete	membrane	HPSE2	biological_process_complete	system_development	CHRM3
cellular_component_complete	membrane	BBS9	biological_process_complete	system_development	GLRB
cellular_component_complete	membrane	PLXNA4	biological_process_complete	system_development	RB1
cellular_component_complete	membrane	PHACTR2	biological_process_complete	system_development	PPP3CA
cellular_component_complete	membrane	CREB3L2	biological_process_complete	system_development	PTPRA
cellular_component_complete	membrane	M1AP	biological_process_complete	system_development	ATM
cellular_component_complete	membrane	XXYLT1	biological_process_complete	system_development	CCDC88A
cellular_component_complete	membrane	VPS13A	biological_process_complete	system_development	SNTG2
cellular_component_complete	membrane	SDK2	biological_process_complete	system_development	EIF2B5
cellular_component_complete	membrane	TMEM241	biological_process_complete	system_development	SGCD
cellular_component_complete	membrane	PRICKLE2	biological_process_complete	system_development	FBXW8
cellular_component_complete	membrane	ITPR2	biological_process_complete	system_development	NRIP1
cellular_component_complete	membrane	MMP16	biological_process_complete	system_development	FLG
cellular_component_complete	membrane	VPS53	biological_process_complete	system_development	EPHB1
cellular_component_complete	membrane	KCNIP4	biological_process_complete	system_development	TWIST1
cellular_component_complete	membrane	NFASC	biological_process_complete	system_development	SWAP70
cellular_component_complete	membrane	CNTNAP4	biological_process_complete	system_development	ULK4
cellular_component_complete	membrane	GPR137B	biological_process_complete	system_development	ABLIM2
cellular_component_complete	membrane	B3GAT2	biological_process_complete	system_development	FEZ2
cellular_component_complete	membrane	ACAP2	biological_process_complete	system_development	CPEB1
cellular_component_complete	membrane	EMCN	biological_process_complete	system_development	ERBB4
cellular_component_complete	membrane	FREM1	biological_process_complete	system_development	PRKCA
cellular_component_complete	membrane	ANXA4	biological_process_complete	system_development	KIF20B
cellular_component_complete	membrane	UTRN	biological_process_complete	system_development	UBA6
cellular_component_complete	membrane	ANKRD28	biological_process_complete	system_development	ASAP1
cellular_component_complete	membrane	RAB3B	biological_process_complete	system_development	FGF14
cellular_component_complete	membrane	STON2	biological_process_complete	system_development	DNER
cellular_component_complete	membrane	SNTG1	biological_process_complete	system_development	NELL1
cellular_component_complete	membrane	TENM2	biological_process_complete	system_development	PTPRD
cellular_component_complete	membrane	CADM1	biological_process_complete	system_development	EPS15
cellular_component_complete	membrane	GPR158	biological_process_complete	system_development	NRG1
cellular_component_complete	membrane	MPP6	biological_process_complete	system_development	MAD1L1
cellular_component_complete	membrane	SLC12A6	biological_process_complete	system_development	COL25A1
cellular_component_complete	membrane	PRKAR1B	biological_process_complete	system_development	BDNF
cellular_component_complete	membrane	ADAMTS9	biological_process_complete	system_development	SH3PXD2B
cellular_component_complete	membrane	GRID2	biological_process_complete	system_development	NEGR1
cellular_component_complete	membrane	CHL1	biological_process_complete	system_development	PAPPA2
cellular_component_complete	membrane	CNTN4	biological_process_complete	system_development	MYO16
cellular_component_complete	membrane	RGS9	biological_process_complete	system_development	PPP3CB
cellular_component_complete	membrane	CCBL2	biological_process_complete	system_development	NRG3
cellular_component_complete	membrane	HSD17B4	biological_process_complete	system_development	DCLK2
cellular_component_complete	membrane	CEP89	biological_process_complete	system_development	NAV2
cellular_component_complete	membrane	ZNF544	biological_process_complete	system_development	HSD17B2
cellular_component_complete	membrane	PTPRT	biological_process_complete	system_development	FLNB
cellular_component_complete	membrane	NBAS	biological_process_complete	system_development	CDKN2B
cellular_component_complete	membrane	ATXN10	biological_process_complete	system_development	VAV3
cellular_component_complete	membrane	DST	biological_process_complete	system_development	CDH23
cellular_component_complete	membrane	GPC5	biological_process_complete	system_development	MAPKAP1
cellular_component_complete	membrane	SHANK2	biological_process_complete	system_development	TYR
cellular_component_complete	membrane	JUP	biological_process_complete	system_development	RAPGEF5
cellular_component_complete	membrane	FAP	biological_process_complete	system_development	CRIM1
cellular_component_complete	membrane	FAM129A	biological_process_complete	system_development	CTNND2
cellular_component_complete	membrane	PDE10A	biological_process_complete	system_development	CDH4
cellular_component_complete	membrane	MGAT4C	biological_process_complete	system_development	WDR72
cellular_component_complete	membrane	RIMS1	biological_process_complete	system_development	PVRL3
cellular_component_complete	membrane	RAD51B	biological_process_complete	system_development	ATP8A2
cellular_component_complete	membrane	KALRN	biological_process_complete	system_development	ARHGAP11B
cellular_component_complete	membrane	TMEM132C	biological_process_complete	system_development	FGF12
cellular_component_complete	membrane	STON1	biological_process_complete	system_development	MYO18B
cellular_component_complete	membrane	OSBPL6	biological_process_complete	system_development	LSAMP
cellular_component_complete	membrane	CDH8	biological_process_complete	system_development	SLC39A12
cellular_component_complete	membrane	MALRD1	biological_process_complete	system_development	BIRC6
cellular_component_complete	membrane	IFT122	biological_process_complete	system_development	GAS7
cellular_component_complete	membrane	PLXND1	biological_process_complete	system_development	EXOC4
cellular_component_complete	membrane	DENND1A	biological_process_complete	system_development	OPCML
cellular_component_complete	membrane	FRAS1	biological_process_complete	system_development	ZEB1
cellular_component_complete	membrane	AAK1	biological_process_complete	system_development	LRRC4C
cellular_component_complete	membrane	ANTXR1	biological_process_complete	system_development	ESR2
cellular_component_complete	membrane	KIF1B	biological_process_complete	system_development	FOXP1
cellular_component_complete	membrane	MYZAP	biological_process_complete	system_development	SLC8A1
cellular_component_complete	membrane	MPP7	biological_process_complete	system_development	CBFA2T3
cellular_component_complete	membrane	CACNA1B	biological_process_complete	system_development	CNTN6
cellular_component_complete	membrane	CACNB2	biological_process_complete	system_development	SEMA6D
cellular_component_complete	membrane	SLC24A3	biological_process_complete	system_development	INSR
cellular_component_complete	membrane	TANC1	biological_process_complete	system_development	RCAN1
cellular_component_complete	membrane	NELL2	biological_process_complete	system_development	SOX6
cellular_component_complete	membrane	VAV2	biological_process_complete	system_development	PTPRM
cellular_component_complete	membrane	RAPH1	biological_process_complete	system_development	DCC
cellular_component_complete	membrane	SLC35F4	biological_process_complete	system_development	PPP1R9A
cellular_component_complete	membrane	PRKG1	biological_process_complete	system_development	KDM5A
cellular_component_complete	membrane	MBP	biological_process_complete	system_development	ATL2
cellular_component_complete	membrane	DAB1	biological_process_complete	anatomical_structure_development	NUMB
cellular_component_complete	membrane	ENOX1	biological_process_complete	anatomical_structure_development	PKHD1
cellular_component_complete	membrane	KCNK10	biological_process_complete	anatomical_structure_development	MAGI2
cellular_component_complete	membrane	ZNF804A	biological_process_complete	anatomical_structure_development	SPATA5
cellular_component_complete	membrane	FOCAD	biological_process_complete	anatomical_structure_development	NR2F2
cellular_component_complete	membrane	SLC24A2	biological_process_complete	anatomical_structure_development	DPYSL2
cellular_component_complete	membrane	DLGAP2	biological_process_complete	anatomical_structure_development	HAVCR2
cellular_component_complete	membrane	PTPRQ	biological_process_complete	anatomical_structure_development	NOX5
cellular_component_complete	membrane	BNC2	biological_process_complete	anatomical_structure_development	ATL2
[truncated: 3,191 more rows]
