# Supplementary material for: Whole-genome sequencing reveals new insights into age-related hearing loss: cumulative effects, pleiotropy and the role of selection
Source: Eur J Hum Genet. 2018 Apr 30;26(8):1167–79. doi: 10.1038/s41431-018-0126-2 (PMC6057993; doi:10.1038/s41431-018-0126-2)
Supplement: Supplementary file 4 — Supplementary_Table_4 [file 41431_2018_126_MOESM4_ESM.xlsx]

## Sheet: Foglio1
Gene	Auditory System (MGI)	Hair Cells		Surrounding cells		Auditory Neurons
		Cochlea	Vestibular System	Cochlea	Vestibular System	Spiral ganglion	Vestibular ganglion
ANTXR1	NA	++	++	++++	++++	yes	yes
SDK1	NA	++	++	++	++	yes	yes
DGKI	ND	ND	ND	+	+	yes	yes
KIAA1217	yes	++++	++++	++++	++++	yes	yes
DLG2	NA	++	++	+	+	yes	yes
WWOX	yes	+	+	+	+	yes	yes
SNX29	NA	ND	ND	ND	ND	yes	yes
TIAM1	ND	++	++	++	+++	yes	yes
KCNH7	yes	+	++	ND	ND	yes	yes
SLC8A1	ND	++++	++++	++	++	yes	yes
SH3RF3	NA	++	+	+	+	yes	yes
PDE4D	yes	ND	ND	ND	ND	yes	yes
GRIK2	NA	+	+	++	++	yes	yes
WBSCR17	yes	+	+	+	++	NA	NA
NRG1	ND	+	ND	ND	ND	NA	NA
CSMD1	NA	+	+	+	ND	yes	yes
PTPRD	yes	+++	++++	++++	++++	yes	yes
ATP8A2	NA	++	++	+	+	yes	yes
FGF14	yes	+	++	++	++	yes	yes
SEMA6D	NA	++	++	++	++	yes	yes
MYO1D	NA	+	+	ND	ND	yes	yes
Gene expression in mouse inner ear. Data have been collected from Mouse Genome Informatics (MGI) database (http://www.informatics.jax.org/), Shared Harvard Inner-Ear Laboratory Database (SHIELD) (https://shield.hms.harvard.edu/gene_search.html) and gene Expression Analysis Resource web portal (gEAR) (http://gear.igs.umaryland.edu/index.html).
Expression data in the auditory system have been summarised as follow: NA: not available, ND: non-detectable, yes: gene expressed in the auditory system.
Expression levels in cochlear and vestibular hair cells and cochlear and vestibular surrounding cells (reported as Normalised RNAseq Read Counts-NRRC, averaged over avalable developmental stages from E16 to P16) have been indicated as: ++++: NRRC > 2000, +++: 1000 < NRRC ≤ 2000, ++: 100 < NRRC ≤ 1000, +: 10 < NRRC ≤ 100, ND: NRRC ≤ 10.
Expression levels in auditory neurons have been reported as: yes: detectable gene expression, or NA.
